# Supplementary material for: The Effect of Teacher Autonomy Support on Leisure-Time Physical Activity via Cognitive Appraisals and Achievement Emotions: A Mediation Analysis Based on the Control-Value Theory
Source: Int J Environ Res Public Health. 2021 Apr 10;18(8):3987. doi: 10.3390/ijerph18083987 (PMC8070009; doi:10.3390/ijerph18083987)
Supplement: Supplementary file 1 [file ijerph-18-03987-s001.zip]

Archive with 1 entries (1 files):
- ijerph-1172204-supplementary.xlsx
