# Supplementary material for: The Effect of Teacher Autonomy Support on Leisure-Time Physical Activity via Cognitive Appraisals and Achievement Emotions: A Mediation Analysis Based on the Control-Value Theory
Source: Int J Environ Res Public Health. 2021 Apr 10;18(8):3987. doi: 10.3390/ijerph18083987 (PMC8070009; doi:10.3390/ijerph18083987)
Supplement: Supplementary file 1 [file ijerph-18-03987-s001.zip › ijerph-1172204-supplementary.xlsx]

## Sheet: data set S1
Gender	Age	Grade	CAs1	CAs2	CAs3	CAs4	CAs5	PAs1	PAs2	PAs3	PAs4	PAs5	OAs1	OAs2	OAs3	OAs4	OAs5	SeEf1	SeEf2	SeEf3	SeEf4	SeEf5	iVa1	iVa2	iVa3	iVa4	iVa5	iVa6	joy1	joy2	joy3	joy4	joy5	anx1	anx2	anx3	anx4	anx5	PA1	PA2	PA3	PA4	PA5	PA6	Language	ISEI_Score
2	11	6	6	7	6	7	6	7	4	5	7	6	7	6	3	4	5	4	3	4	3	3	5	5	5	5	5	5	5	5	5	5	5	1	1	1	1	1	6	6	5	5	6	4	1	43
2	12	6	5	4	5	4	4	4	6	4	3	4	4	3	2	3	2	3	3	3	3	3	3	4	4	2	3	3	3	3	3	3	3	2	1	1	2	1	6	5	4	5	5	4	1	49
2	12	6	4	3	3	1	2	5	2	2	4	2	7	4	1	3	2	3	2	3	4	3	5	4	4	1	1	2	5	3	3	3	4	3	2	1	1	1	5	5	5	6	5	3	1	60
2	11	6	5	4	6	5	4	5	7	6	6	5	7	7	3	6	6	3	3	3	3	2	5	5	5	3	4	4	5	4	3	4	5	2	1	1	2	1	5	5	4	4	4	4	1	41
1	12	6	5	2	6	6	3	4	4	5	5	7	5	4	5	7	5	3	2	4	3	1	3	3	3	4	4	4	1	4	2	3	3	4	4	3	2	2	1	1	5	4	5	6	2	30
1	14	6	4	6	4	6	6	6	7	2	6	1	6	4	4	5	4	4	4	4	4	4	3	5	5	5	5	5	5	3	3	3	5	1	1	1	2	1	6	6	5	6	5	6	1	35
1	14	6	4	5	5	5	7	5	6	5	5	5	4	6	1	4	4	4	3	3	4	4	5	5	5	5	4	5	5	5	5	5	5	5	1	1	1	1	6	6	6	6	6	6	1	45
1	12	6	4	5	4	4	3	4	7	5	1	1	999	3	3	1	1	3	2	1	3	4	5	5	2	4	999	4	5	4	5	4	4	4	1	4	1	1	6	6	6	6	6	6	1	53
1	12	6	4	6	3	7	5	5	6	4	5	4	3	3	2	1	3	2	2	2	2	3	3	3	3	3	4	3	3	4	4	3	3	2	2	2	1	1	4	5	5	4	5	3	1	48
2	12	7	2	4	2	7	7	4	3	7	1	7	6	1	1	1	1	4	4	4	4	3	2	4	3	3	3	3	3	4	1	1	2	3	1	1	1	1	3	3	3	3	3	3	1	33
2	13	7	4	5	4	4	5	5	7	7	6	6	3	4	1	2	2	2	2	2	2	3	3	3	2	2	2	3	2	2	3	2	2	2	1	1	2	2	5	5	3	3	2	2	2	66
2	13	7	6	5	5	6	4	5	5	7	5	4	7	4	4	4	3	3	4	3	4	2	5	5	5	4	4	3	3	4	3	4	4	2	1	2	2	2	6	6	6	6	6	3	1	59
2	12	7	5	2	3	4	4	3	7	4	3	4	6	5	2	5	1	3	3	2	4	3	4	3	2	1	2	2	3	3	2	2	4	1	1	1	1	1	5	5	4	6	5	5	2	48
1	13	7	4	6	4	6	4	6	7	4	6	5	3	3	3	4	4	3	3	2	2	3	5	4	3	3	3	3	5	3	3	3	5	1	1	1	1	2	3	3	3	3	3	3	2	37
1	13	7	5	6	7	6	7	7	7	4	6	3	6	6	1	4	4	4	4	4	4	4	5	4	4	3	3	4	5	4	3	4	4	1	1	1	1	1	4	4	3	5	3	4	1	26
1	12	7	4	7	7	7	6	6	5	7	6	6	6	6	3	4	5	4	2	4	3	4	5	5	5	5	5	5	5	5	5	5	5	1	1	2	1	1	5	5	3	6	5	5	1	36
1	15	7	7	7	4	7	1	6	7	7	7	7	7	1	1	4	4	4	4	1	4	4	5	5	5	5	5	5	5	3	5	5	5	1	1	1	1	5	6	6	6	6	6	6	2	48
1	14	7	5	5	5	4	4	4	6	3	5	4	3	4	2	3	4	3	3	2	3	3	5	5	4	4	5	5	5	5	5	5	5	4	1	3	1	2	3	6	4	4	3	4	2	36
1	13	7	7	7	7	6	2	7	7	7	6	6	7	7	2	2	2	4	4	3	3	4	5	5	5	5	5	5	5	4	5	5	5	2	1	1	1	1	6	5	6	6	5	6	2	36
1	13	7	3	1	6	7	6	6	7	1	6	1	3	3	3	7	2	4	4	4	2	3	5	5	5	5	5	5	5	5	5	5	5	1	1	1	1	1	4	4	6	6	6	6	2	29
1	12	7	7	3	2	2	7	3	7	3	7	5	7	6	1	6	3	4	3	4	4	4	5	5	5	5	5	5	5	5	5	5	5	2	1	1	1	1	6	6	6	5	6	6	1	70
1	13	7	3	1	1	1	2	4	6	6	4	3	6	5	1	4	1	4	3	2	3	3	2	4	2	2	2	2	3	4	2	2	2	1	1	1	1	1	5	5	4	2	999	4	1	64
1	12	7	7	7	7	7	7	5	7	7	7	7	4	5	1	1	1	4	3	4	4	4	5	5	5	5	5	5	5	5	5	5	5	1	1	1	1	1	6	6	6	6	6	6	1	66
1	13	7	5	6	5	7	4	6	7	2	5	3	2	4	2	1	1	4	3	2	2	3	4	3	2	2	3	2	3	3	1	2	2	3	2	5	2	3	2	4	5	3	1	4	2	36
2	14	8	4	4	2	6	4	5	7	2	3	2	3	3	1	2	2	4	4	4	4	4	5	5	5	5	5	5	5	5	3	5	5	1	1	1	1	1	6	6	6	6	6	5	2	74
2	13	8	6	6	6	7	7	7	3	7	7	7	7	6	2	2	6	3	4	3	4	4	5	5	5	5	5	5	5	5	4	5	5	1	1	2	1	1	6	4	6	6	6	4	1	24
1	14	8	5	7	5	7	1	6	7	5	7	5	6	6	4	5	6	4	3	3	4	3	4	4	5	4	5	4	4	4	4	3	4	1	1	1	1	1	5	4	3	3	5	1	1	77
1	14	8	5	7	7	7	7	5	7	7	7	6	6	5	4	7	5	4	4	4	4	4	5	5	5	5	5	5	5	3	5	5	5	4	1	1	1	1	6	6	6	6	5	6	2	27
1	13	8	5	5	5	5	5	6	7	5	5	3	5	6	3	3	3	3	3	3	3	3	5	4	4	4	4	4	5	5	5	5	5	1	1	1	1	1	1	1	1	1	1	1	1	70
1	13	8	3	3	1	7	6	5	7	1	6	2	6	6	5	2	3	4	2	4	3	3	4	5	4	4	2	2	5	4	2	4	2	2	1	2	1	1	5	5	5	2	4	3	2	49
1	14	8	4	6	5	7	6	6	7	3	6	2	5	6	2	2	2	3	3	3	3	3	3	3	4	3	3	4	4	3	3	4	4	1	1	1	1	1	3	3	3	2	3	3	1	33
1	14	8	6	6	3	7	5	6	7	6	6	6	3	3	3	3	2	3	3	3	4	3	4	4	4	2	4	4	4	4	4	4	4	2	1	2	2	1	2	2	2	2	2	2	1	54
1	13	8	4	6	4	6	5	4	6	5	7	5	5	5	2	3	3	4	3	3	3	4	4	5	5	3	4	4	4	4	4	4	4	4	1	2	1	1	6	6	4	6	5	5	1	38
1	13	8	3	6	2	6	3	3	6	3	3	1	5	2	2	2	2	3	2	3	3	3	3	4	3	3	3	3	4	3	3	2	3	2	1	2	2	1	6	6	3	3	4	3	1	32
1	14	8	3	5	2	3	5	5	5	6	3	5	3	3	1	5	5	3	2	2	3	3	4	2	4	4	4	4	5	4	4	4	4	1	1	1	1	999	2	2	2	5	4	2	1	57
1	14	8	6	7	4	6	5	5	7	5	5	6	4	6	3	6	3	3	3	4	4	4	3	4	4	3	3	3	5	3	3	3	3	1	1	1	1	1	5	5	5	5	5	4	1	64
1	14	8	4	5	3	6	4	6	7	5	7	5	4	4	2	4	3	3	3	3	4	4	4	3	5	4	4	4	5	4	3	3	4	1	1	1	1	1	6	5	4	2	5	5	2	38
2	14	9	6	5	5	5	2	6	7	6	4	4	6	6	4	4	6	4	3	4	4	4	3	4	4	4	4	3	2	3	1	2	1	2	1	1	2	2	4	4	4	5	2	4	1	45
2	14	9	3	6	3	4	4	4	1	2	6	7	3	1	1	1	1	4	2	4	2	3	5	5	4	3	4	2	1	1	1	1	1	3	1	2	2	1	4	1	1	1	1	1	1	48
2	15	9	4	3	6	5	6	5	5	3	7	5	6	4	1	2	2	3	1	3	2	2	3	4	2	3	4	3	1	1	2	2	2	5	5	3	5	5	6	6	6	6	5	3	1	56
2	14	9	4	4	6	7	7	6	7	4	6	4	4	5	2	2	2	4	2	4	3	3	3	5	3	3	4	3	2	3	2	2	1	3	3	1	3	3	5	5	6	6	5	5	2	62
2	15	9	4	1	4	4	6	4	5	7	6	6	6	3	3	3	3	4	3	4	3	4	5	5	5	4	4	3	5	3	3	3	3	1	1	4	1	1	5	5	4	6	6	6	1	42
2	15	9	5	5	3	5	4	5	6	6	7	3	5	5	2	3	5	1	1	2	3	3	4	4	2	2	2	2	3	2	2	3	2	2	1	5	5	4	3	2	3	3	1	4	2	29
2	15	9	1	3	1	1	1	1	7	1	1	7	6	1	1	1	1	3	1	1	1	1	1	1	1	1	1	1	1	1	1	1	1	2	4	5	4	5	4	4	1	4	5	4	1	29
2	14	9	5	6	5	5	6	6	7	5	7	6	6	6	2	5	2	4	4	4	4	3	4	5	3	5	4	5	4	4	4	4	4	1	1	1	1	1	6	6	4	6	6	3	1	37
2	14	9	6	7	7	7	7	6	7	5	6	7	6	7	4	5	7	4	3	2	4	4	2	3	2	3	4	3	1	2	1	3	3	3	1	2	1	1	2	2	1	4	4	1	3	43
2	16	9	6	5	3	5	5	4	3	6	5	5	3	3	3	5	4	4	4	4	4	4	5	5	5	5	5	2	4	5	2	4	2	1	1	1	4	1	6	6	6	6	6	6	3	59
1	15	9	5	6	3	6	5	6	3	5	5	5	6	4	2	3	6	2	2	2	3	3	4	4	4	4	4	3	5	3	4	3	4	2	1	3	2	1	4	4	3	4	3	3	3	66
1	14	9	4	6	5	6	6	7	4	6	7	4	6	7	3	6	6	4	3	3	3	3	5	5	4	5	5	5	4	4	5	5	5	2	1	2	1	3	6	5	3	3	3	5	1	35
1	14	9	3	6	3	6	6	6	7	5	3	5	3	3	2	5	5	3	2	3	2	2	3	3	2	2	2	2	3	2	2	2	3	2	2	4	2	2	3	3	2	3	2	3	1	70
1	15	9	2	3	2	5	7	6	7	6	6	5	7	7	2	1	5	4	3	4	4	4	5	5	5	5	5	5	#NULL!	4	4	5	3	1	1	1	1	1	3	3	2	5	3	3	1	46
1	15	9	4	6	3	4	5	6	7	6	7	5	6	4	3	2	4	3	3	3	2	3	3	4	5	3	5	4	5	5	4	5	5	1	1	2	2	1	4	3	2	5	3	3	1	27
1	14	9	7	6	6	7	4	7	7	7	7	5	6	6	4	7	3	4	4	4	4	4	4	4	5	3	4	4	5	4	4	4	5	1	1	1	1	1	4	4	3	4	4	4	1	28
1	14	9	6	5	5	5	5	6	4	4	7	3	5	3	3	3	3	3	3	4	3	3	5	5	4	4	5	4	5	4	3	5	3	2	1	3	2	1	5	5	5	4	5	4	2	999
1	16	9	2	5	3	4	5	5	5	4	5	5	5	4	3	3	4	3	2	3	2	2	4	4	4	4	3	3	4	3	1	2	2	1	1	2	3	2	2	4	3	4	3	3	2	45
1	15	9	4	7	4	7	6	6	6	3	6	1	7	5	1	6	1	4	4	4	4	4	5	5	5	5	5	5	5	5	5	5	5	1	1	1	1	1	6	6	6	6	5	4	1	48
2	11	6	1	1	2	4	4	6	7	6	7	7	1	1	1	1	1	3	2	4	2	4	4	3	4	5	5	3	4	3	4	5	5	1	1	1	1	1	6	5	2	5	3	5	1	27
2	11	6	6	6	7	7	7	7	7	6	7	4	7	4	5	7	5	4	4	4	4	4	4	5	3	5	5	5	5	3	5	5	5	3	1	4	2	1	6	6	5	6	6	6	1	37
2	12	6	6	6	2	6	5	5	4	3	7	5	2	3	4	3	2	4	3	4	3	3	4	5	4	3	5	5	4	4	4	3	4	1	1	4	3	1	4	5	2	2	3	4	2	66
2	13	6	2	4	1	3	2	4	1	2	6	6	2	4	1	1	1	2	2	3	2	2	4	5	4	4	4	4	5	4	4	4	4	3	1	2	3	1	4	4	4	4	5	4	3	999
2	12	6	5	7	5	7	3	6	7	7	7	7	2	4	2	5	6	4	4	4	4	4	5	5	5	2	4	5	5	5	5	5	5	1	1	1	1	1	6	6	6	6	6	4	2	31
2	12	6	4	7	4	1	2	4	7	1	2	1	4	4	7	4	4	3	4	4	4	4	5	5	5	5	5	5	5	5	5	5	5	1	1	1	1	1	6	6	6	6	6	6	2	27
2	12	6	5	6	3	6	4	4	7	3	6	4	4	4	1	4	2	3	2	3	3	2	3	3	3	3	4	3	5	3	3	4	4	4	1	2	1	1	3	5	3	5	4	4	3	27
2	12	6	3	6	2	4	4	5	2	7	6	6	4	4	3	3	2	3	2	3	3	2	4	4	4	3	4	4	4	999	4	2	4	3	2	2	3	2	5	5	4	4	3	4	3	53
1	13	6	5	5	6	7	5	4	7	1	6	6	6	5	1	2	1	4	3	4	3	4	4	4	4	4	4	3	4	4	4	4	4	1	1	1	1	2	4	3	2	4	5	4	1	36
1	12	6	4	6	5	7	6	4	7	6	7	5	6	7	6	6	6	4	3	3	3	3	3	4	3	3	3	3	5	3	4	4	4	2	1	4	1	2	3	2	3	5	1	2	3	59
1	12	6	7	5	5	4	6	4	7	7	7	4	4	6	5	4	5	4	4	4	3	4	5	5	5	5	5	5	5	5	5	5	5	3	1	3	1	1	6	5	4	6	6	5	2	32
1	11	6	7	5	6	7	7	4	7	7	7	4	4	4	1	4	1	4	4	3	4	2	5	5	5	5	5	5	5	5	5	5	5	2	1	1	3	1	6	5	2	5	4	6	2	45
1	11	6	6	7	7	6	6	7	7	6	7	6	6	6	6	6	7	3	4	4	3	3	5	5	5	5	5	5	5	4	5	5	5	2	2	2	2	2	5	4	6	5	4	4	3	31
1	11	6	7	5	7	5	6	6	7	7	7	6	7	7	3	7	7	4	4	3	4	2	5	2	2	2	4	5	5	4	4	4	5	4	1	2	1	1	3	3	2	3	3	3	2	27
1	12	6	6	6	5	6	5	6	7	7	7	3	7	5	3	2	3	3	2	3	3	3	4	5	4	4	4	5	5	3	4	4	5	1	1	2	1	1	4	4	4	5	4	6	1	35
1	11	6	6	6	5	6	4	7	6	3	5	3	7	4	1	3	1	3	3	4	2	3	3	3	3	3	3	4	5	4	4	4	4	1	3	1	2	1	3	3	6	3	6	6	1	16
1	12	6	5	6	6	6	4	6	7	5	7	4	4	4	2	2	2	3	2	3	3	3	5	4	5	4	4	4	5	4	4	5	5	2	1	2	1	1	5	5	4	5	4	5	1	33
2	11	6	5	6	5	7	7	6	7	5	7	5	6	6	5	5	7	4	4	3	4	4	5	5	5	5	5	5	5	5	5	5	5	1	1	1	1	1	5	5	5	5	5	5	2	38
2	11	6	7	6	7	7	7	7	7	6	7	6	5	7	4	4	6	4	4	3	4	4	4	4	4	4	4	4	4	5	4	4	5	1	1	1	1	1	4	5	4	5	5	5	1	33
2	13	6	6	7	5	6	5	6	7	7	7	6	6	6	3	2	6	3	2	3	3	3	5	5	2	2	2	2	5	4	4	4	4	4	1	2	2	2	4	3	4	5	2	4	1	32
2	12	6	6	6	6	7	7	6	7	5	7	6	5	2	2	6	2	3	1	3	4	4	5	5	2	3	4	5	4	5	3	5	5	4	2	5	2	1	3	2	2	4	3	5	3	49
2	11	6	4	2	6	7	6	7	4	5	7	6	2	4	7	7	7	4	4	4	1	4	5	4	5	3	5	5	5	5	5	5	5	1	1	1	1	1	6	3	5	4	3	2	1	33
2	12	6	7	7	6	6	6	7	7	7	7	7	6	6	4	4	4	2	2	4	3	3	4	3	3	3	2	2	2	4	2	2	2	4	2	4	3	4	6	5	6	6	5	6	2	48
1	12	6	4	6	4	7	6	7	7	6	6	6	6	4	2	6	4	1	4	4	4	4	5	5	5	5	5	5	5	3	3	5	5	1	1	1	1	1	5	4	5	5	5	4	2	53
1	13	6	6	7	5	6	7	7	7	6	7	6	5	6	1	5	5	4	4	4	4	4	5	5	5	5	4	2	4	4	4	5	4	1	1	1	1	1	6	5	6	4	6	5	3	38
1	13	6	7	7	6	5	4	4	7	7	7	7	6	5	3	6	7	4	4	4	3	4	5	5	5	5	5	5	5	1	5	5	5	5	1	1	1	1	6	6	5	6	6	6	1	49
1	12	6	5	7	4	7	7	6	7	6	7	7	7	5	3	3	3	4	4	4	3	3	5	4	4	5	4	5	5	5	5	5	5	4	5	1	1	5	5	5	5	5	5	5	2	38
2	13	7	5	6	5	5	7	7	6	7	7	5	7	7	4	5	5	3	3	3	2	4	5	5	5	5	5	4	3	3	3	3	4	2	1	3	3	1	4	3	3	6	3	1	3	63
2	14	7	5	6	6	7	6	6	7	4	7	6	4	3	5	6	5	3	2	3	3	2	3	3	4	3	3	2	3	3	2	2	2	3	1	1	3	1	2	2	2	5	2	3	2	48
2	12	7	5	6	6	6	7	7	6	5	7	7	5	5	1	5	5	3	2	4	999	999	4	5	3	4	4	4	3	999	4	3	4	2	3	3	1	2	4	5	5	4	6	4	2	34
2	13	7	6	6	6	5	6	6	6	5	5	2	5	5	1	4	6	4	3	4	3	4	5	4	4	4	4	5	5	3	4	999	5	1	1	1	1	1	6	6	5	6	5	6	2	48
2	12	7	5	5	5	4	4	4	5	4	6	4	4	4	3	4	3	3	2	3	3	2	3	2	4	2	4	3	3	4	3	4	3	2	1	1	1	1	5	4	2	3	4	4	2	40
2	14	7	6	6	3	3	3	6	7	5	5	2	5	2	1	3	3	3	3	2	2	3	4	5	4	2	2	2	2	2	2	2	4	2	1	2	2	1	3	5	4	4	4	4	1	999
1	13	7	5	5	6	5	7	4	7	6	6	7	2	4	4	4	6	4	4	3	4	4	4	5	4	5	5	4	5	5	5	4	5	2	1	1	2	3	6	5	6	5	5	5	3	48
1	14	7	6	7	6	7	6	6	7	7	7	6	7	7	4	6	6	4	4	3	3	4	4	4	4	3	4	4	4	4	4	4	4	3	1	2	2	3	4	4	3	3	4	3	2	35
1	14	7	6	4	7	6	3	4	7	1	3	1	2	3	1	1	1	4	4	4	1	2	3	5	5	4	5	5	4	4	4	5	5	3	1	1	2	1	2	3	3	4	6	6	2	53
1	12	7	4	5	5	6	6	5	7	6	6	3	6	4	3	3	4	3	3	3	3	3	3	2	2	1	2	2	4	2	1	4	3	1	1	1	1	1	3	2	2	3	2	2	1	18
1	12	7	6	6	4	3	7	5	7	6	3	4	5	6	1	1	3	4	3	3	3	4	5	5	5	5	5	5	5	5	5	5	5	1	1	1	1	1	6	6	6	6	6	6	999	24
1	12	7	7	6	7	7	7	7	7	7	7	6	6	6	5	5	6	4	4	4	4	4	5	5	5	5	5	5	5	5	5	5	5	2	1	1	2	1	6	6	6	6	6	6	999	59
1	12	7	7	7	7	7	6	7	7	7	7	5	5	3	1	3	3	2	1	3	2	2	2	5	4	5	4	2	2	2	2	2	4	1	1	1	1	1	1	3	1	4	4	1	2	31
1	12	7	6	6	5	7	5	6	7	4	6	6	4	3	1	4	4	3	4	3	3	3	4	5	5	5	3	3	5	4	4	4	5	3	1	1	1	1	4	6	4	4	4	4	3	48
1	14	7	7	6	7	7	7	7	7	7	7	7	5	6	5	5	5	3	3	4	4	4	5	5	5	5	5	5	5	5	5	5	5	1	1	4	2	4	5	5	5	6	5	6	2	20
1	13	7	7	7	6	6	7	7	7	6	7	6	6	6	3	4	3	4	3	4	4	4	4	4	4	4	2	4	4	4	4	3	4	3	1	4	2	2	5	5	5	5	4	5	2	17
1	14	7	6	5	3	6	5	5	5	1	6	1	7	4	5	5	7	4	3	2	3	3	5	5	5	5	5	5	5	5	5	5	4	1	2	1	1	2	6	6	6	6	6	6	3	53
1	13	7	5	6	6	7	6	5	5	7	6	7	3	5	2	1	1	3	3	4	3	2	5	3	3	4	3	4	4	3	5	3	4	2	1	2	3	1	3	2	2	1	2	3	3	49
2	12	7	7	7	6	7	7	5	7	7	7	6	6	4	4	6	2	3	3	4	4	4	5	4	4	3	4	4	5	4	3	4	4	5	1	1	1	1	5	5	4	6	5	4	999	70
2	12	7	6	7	7	7	7	6	7	3	6	3	5	6	3	6	7	4	3	3	4	4	4	4	4	3	4	4	5	5	4	5	4	2	1	1	1	1	5	5	5	5	5	4	1	27
2	14	7	6	3	2	4	4	4	7	1	5	4	4	1	1	5	1	3	2	3	2	1	3	2	3	3	2	2	2	1	2	2	3	4	3	4	5	5	2	2	4	2	2	2	2	47
2	12	7	5	6	5	6	3	6	7	6	7	6	3	3	1	3	3	4	3	4	3	4	5	5	5	4	4	4	4	4	4	4	4	2	1	4	2	2	3	4	2	6	4	4	1	49
2	13	7	5	7	4	6	3	6	7	5	5	6	6	6	2	4	2	4	4	4	3	3	4	5	3	4	4	4	4	2	5	3	5	1	1	1	4	4	6	6	6	6	6	6	2	33
1	13	7	4	4	4	4	5	5	7	7	6	7	5	5	3	4	4	4	4	4	4	3	4	5	3	4	3	3	4	3	3	3	3	4	1	5	5	5	3	3	2	3	2	3	3	47
1	12	7	6	5	6	5	6	5	7	7	7	7	6	6	2	6	5	4	4	4	3	3	5	5	5	5	5	5	5	4	4	5	5	4	1	2	3	3	6	6	6	5	5	6	2	70
1	13	7	6	6	6	6	6	7	7	7	7	7	7	7	5	6	4	3	4	4	4	4	5	4	5	5	5	5	5	5	4	5	5	1	1	1	1	1	6	5	3	5	6	5	1	33
1	13	7	6	4	5	4	2	7	6	5	7	7	6	4	1	3	1	3	1	2	2	3	4	4	3	3	3	5	2	3	3	3	4	2	1	4	2	2	2	2	1	1	1	1	1	48
1	13	7	7	6	7	5	7	7	7	7	7	7	7	6	1	4	4	4	4	3	4	4	5	5	5	5	5	5	5	5	5	5	5	1	1	1	1	1	6	6	6	6	6	6	2	27
1	12	7	1	4	1	1	4	4	7	7	7	7	7	4	4	1	1	4	3	2	4	4	3	5	5	4	3	3	3	3	3	3	4	1	1	3	1	1	6	4	3	6	3	6	2	26
1	13	7	6	7	6	5	6	3	6	7	6	6	6	6	4	6	4	3	2	1	2	2	4	3	2	2	2	2	3	3	4	2	2	4	3	2	4	4	1	2	3	2	2	1	2	29
1	13	7	5	3	3	5	2	3	5	7	6	7	7	4	1	3	1	2	1	2	3	2	1	4	1	1	1	1	3	1	1	1	1	2	1	1	1	1	1	2	1	2	2	1	3	32
1	12	7	5	6	5	5	5	4	7	7	5	7	6	4	2	2	4	3	3	3	4	4	4	3	4	1	3	4	3	2	2	4	1	2	1	1	1	2	1	1	1	1	1	1	2	27
1	13	7	6	2	1	2	6	4	7	4	5	4	5	4	2	2	4	3	3	4	4	4	4	3	4	3	3	2	4	4	4	2	3	4	1	3	3	2	5	3	3	4	4	3	3	62
2	13	8	5	7	6	7	7	6	7	7	7	6	5	6	5	6	7	3	3	2	3	4	2	3	2	1	1	2	3	3	1	1	3	2	1	2	4	3	2	2	1	1	1	1	2	38
2	15	8	5	4	4	6	4	3	6	3	5	5	5	3	5	5	3	3	3	4	3	3	2	3	4	2	3	3	3	3	2	2	3	3	1	3	2	2	5	4	5	4	5	4	2	32
2	15	8	7	5	3	4	3	6	6	6	6	4	5	6	5	4	5	3	3	2	3	4	4	4	4	3	3	3	3	3	4	4	4	2	1	2	2	1	2	2	1	1	1	2	2	35
2	14	8	6	6	5	6	6	6	7	7	7	7	6	6	5	5	6	4	3	3	4	3	3	4	4	3	3	2	4	3	2	3	4	1	1	1	1	1	4	4	3	4	4	3	3	27
2	14	8	2	4	2	4	3	4	6	1	6	7	5	4	1	1	2	3	3	4	2	3	2	4	3	1	2	1	1	1	1	1	1	5	5	3	2	5	4	2	1	2	1	6	3	17
1	14	8	7	5	6	5	5	6	4	7	7	7	7	7	3	5	6	3	3	3	4	3	5	5	5	5	5	5	4	5	4	4	5	1	1	2	1	1	5	6	4	5	6	6	3	29
1	14	8	7	3	1	1	4	7	7	6	7	7	5	4	1	2	4	3	3	2	3	2	3	999	1	3	3	3	2	3	5	3	3	4	1	4	5	3	6	4	3	5	3	4	999	59
1	14	8	6	3	2	2	5	5	5	6	6	7	3	4	2	3	3	3	3	2	3	4	3	4	3	4	4	2	3	2	2	3	2	2	1	2	1	1	1	6	6	6	5	6	2	999
1	13	8	6	7	5	6	4	6	6	7	5	6	5	6	6	6	6	3	2	3	3	2	4	5	4	4	4	4	4	4	4	4	4	2	2	3	2	3	5	4	4	5	4	3	3	33
1	13	8	6	4	1	6	6	4	7	7	6	7	6	3	3	7	6	3	3	2	3	3	3	4	4	5	4	4	4	4	3	4	5	2	2	1	1	1	3	3	3	4	4	4	3	26
1	14	8	7	7	7	7	7	7	7	7	7	7	7	7	5	6	7	4	4	4	4	4	5	5	5	5	5	5	5	5	5	5	5	1	1	1	1	1	6	6	6	6	6	6	3	27
1	15	8	3	7	5	7	5	3	6	7	6	7	5	4	1	2	3	3	3	3	2	4	4	5	5	5	4	4	3	3	3	3	4	2	1	2	1	1	5	6	4	5	4	5	3	999
1	15	8	5	7	6	7	6	6	7	6	6	7	5	6	7	6	6	4	3	4	4	4	4	4	4	4	2	4	4	2	3	1	4	2	1	1	2	1	4	5	4	4	4	4	1	68
1	13	8	5	5	5	5	5	5	7	7	6	7	7	5	2	7	5	4	4	4	4	4	5	5	4	4	4	4	5	4	4	4	5	1	1	1	1	2	6	6	6	6	6	5	3	26
2	15	8	6	6	4	6	5	5	6	7	5	7	6	4	3	4	5	3	2	2	3	3	3	3	3	4	3	2	2	3	2	2	1	2	1	1	4	1	4	3	4	4	1	3	3	33
2	13	8	3	7	3	5	1	6	6	5	6	5	3	2	2	3	2	4	3	3	2	4	3	4	4	4	4	4	2	4	2	4	4	2	1	1	1	1	5	5	6	6	6	4	2	38
2	13	8	3	4	5	5	6	4	6	5	7	7	5	3	3	3	5	3	3	3	3	2	4	4	4	4	4	4	4	4	4	3	5	2	1	2	2	1	3	3	3	4	4	4	3	42
2	14	8	3	5	3	6	5	4	7	6	7	7	5	5	2	4	4	3	3	3	3	3	2	3	1	3	5	4	2	3	2	2	3	2	1	2	2	1	3	4	2	2	4	4	2	42
1	14	8	7	6	4	7	999	6	7	7	6	7	6	6	4	999	5	4	4	3	999	2	5	4	5	5	5	5	5	5	5	5	5	999	1	1	5	1	5	4	4	999	999	6	2	53
1	14	8	6	7	6	7	5	6	7	7	7	5	7	7	6	7	6	4	3	3	2	3	4	5	5	5	5	5	5	3	4	4	5	4	1	3	1	3	5	5	6	6	3	5	2	17
1	15	8	5	6	5	6	6	7	7	6	7	6	6	6	6	5	4	3	3	3	2	3	5	4	5	4	4	4	4	1	4	4	5	3	1	2	2	2	3	4	4	5	4	4	2	53
1	13	8	1	4	2	3	3	3	6	6	4	7	5	7	5	5	5	4	4	4	2	3	4	3	5	5	4	3	1	1	2	2	2	2	1	1	1	1	4	4	4	1	3	1	1	42
1	14	8	7	6	5	6	7	7	7	6	7	7	7	6	5	5	6	4	4	3	3	4	5	5	4	5	5	5	5	5	5	5	5	1	1	1	1	1	5	5	6	5	5	5	2	52
1	14	8	5	6	5	7	5	6	7	7	7	7	5	3	6	3	1	3	3	3	2	2	5	5	5	4	4	4	5	4	4	2	4	2	1	4	2	2	5	4	6	6	6	4	3	45
1	14	8	6	7	6	7	7	6	7	6	7	7	7	7	5	5	7	3	3	3	2	3	4	5	5	5	5	5	4	4	4	4	5	4	1	3	3	3	5	6	4	4	3	5	2	18
1	14	8	5	5	5	6	6	7	5	6	6	7	5	6	7	7	6	4	3	4	3	4	4	4	5	5	5	5	4	4	4	5	4	4	1	2	2	1	6	6	6	6	6	5	1	45
1	999	8	3	7	7	7	7	6	7	7	7	7	7	6	3	6	6	4	3	3	3	4	1	4	5	4	4	4	999	2	3	3	5	2	1	2	1	1	3	3	1	5	999	5	2	38
1	14	8	5	3	3	6	2	2	6	2	6	5	3	1	5	2	6	1	1	2	1	2	1	3	2	1	2	2	1	1	1	1	1	4	5	4	4	4	3	2	1	3	1	2	1	27
2	14	9	6	6	5	6	6	6	7	7	6	6	3	6	4	3	3	3	3	4	3	3	5	3	4	4	4	4	4	4	4	4	4	4	1	1	1	1	2	2	1	1	1	2	2	33
2	15	9	6	6	4	6	4	6	6	3	5	3	6	6	3	3	3	3	2	3	3	3	4	5	5	4	4	3	4	4	3	3	3	3	1	2	2	2	3	3	4	5	4	3	1	33
2	17	9	6	6	6	7	6	2	7	6	6	6	6	6	6	6	6	3	3	3	3	4	4	4	5	4	4	4	5	999	4	4	4	1	1	1	1	1	4	4	2	2	2	2	2	33
2	14	9	5	6	5	6	5	6	7	6	7	6	6	5	2	6	5	3	2	3	3	3	4	4	4	2	4	4	3	3	3	3	4	2	1	1	1	1	4	4	3	3	3	4	3	27
1	16	9	5	7	6	7	6	6	6	4	6	6	2	5	5	5	2	4	3	3	3	3	4	1	2	4	4	4	3	4	4	4	4	2	2	2	4	2	5	5	6	5	5	5	2	33
1	13	9	7	6	6	6	6	7	7	6	5	5	4	6	4	4	4	4	4	3	3	4	4	5	5	2	5	4	5	4	5	5	5	1	1	1	1	1	6	6	6	6	6	6	2	33
1	15	9	6	7	6	7	6	6	7	6	6	5	5	5	4	5	4	3	3	4	4	4	3	5	4	2	4	4	3	3	2	3	3	2	1	2	1	1	6	6	6	5	6	6	3	56
1	15	9	4	5	4	6	3	5	6	6	5	4	3	4	2	4	3	3	4	3	2	3	2	4	3	3	3	3	2	2	4	2	3	4	1	3	2	2	3	2	2	5	2	2	2	53
1	16	9	5	7	6	7	5	6	7	6	6	5	5	5	2	4	2	3	3	2	3	4	4	5	4	4	4	4	3	3	3	3	3	2	1	1	2	1	5	5	5	5	5	5	3	46
1	15	9	6	7	5	6	6	6	7	3	6	5	4	4	5	1	2	3	3	1	3	3	4	2	4	2	3	4	4	4	4	4	5	1	1	2	1	2	3	4	4	3	4	5	2	48
1	16	9	5	5	6	7	7	6	7	7	7	7	6	6	6	7	7	4	4	3	4	4	5	5	5	5	5	5	5	5	5	5	5	4	1	1	1	1	6	6	6	4	6	6	2	38
1	14	9	5	7	5	7	5	4	7	7	6	5	4	3	2	5	4	4	3	4	3	3	3	5	5	4	5	5	5	3	4	5	4	3	1	1	1	2	6	6	6	6	6	5	2	33
1	15	9	6	5	7	7	7	7	7	6	4	2	2	4	2	5	6	4	4	3	4	4	4	5	5	5	4	4	5	4	4	4	4	1	1	2	1	1	6	4	6	6	6	6	2	18
1	15	9	6	7	6	6	6	6	7	6	6	4	6	5	6	6	6	3	3	3	3	3	5	5	4	4	999	4	4	3	4	4	4	4	3	4	4	2	6	6	3	6	4	4	2	17
2	15	9	5	6	6	6	5	6	6	5	7	4	4	5	4	4	4	3	3	4	3	3	5	5	5	4	4	4	4	3	3	4	5	2	1	1	1	1	5	4	3	4	3	5	1	53
2	14	9	6	6	6	6	6	6	7	6	6	6	4	5	4	4	999	3	3	3	3	3	3	4	3	3	3	3	2	3	3	2	3	2	1	2	1	1	3	3	2	2	4	4	3	38
2	14	9	6	7	5	7	7	6	6	6	7	6	7	6	2	2	5	3	3	2	3	3	5	5	5	5	5	5	5	2	4	4	5	3	1	1	1	2	6	6	6	6	6	3	2	44
2	14	9	6	5	2	5	5	5	6	2	6	1	7	6	2	2	7	4	2	3	3	3	4	5	1	4	5	4	3	2	3	4	4	2	1	2	3	1	6	6	6	5	6	4	3	48
2	14	9	5	6	7	7	7	7	7	7	7	7	6	6	5	5	6	3	3	3	4	4	4	3	4	3	3	5	3	4	4	4	5	1	2	3	3	2	3	3	3	5	5	5	1	27
2	15	9	5	4	5	4	4	6	6	5	6	5	6	5	4	6	5	3	2	2	3	3	2	3	3	2	2	2	2	2	2	2	2	2	3	3	4	5	4	3	2	2	2	2	2	42
2	15	9	5	5	3	5	7	4	7	1	6	2	6	4	5	1	6	3	3	4	3	3	2	4	2	1	1	2	1	2	1	2	1	3	1	1	1	1	6	4	4	6	5	5	2	45
1	15	9	6	2	5	3	3	3	7	5	2	3	6	3	3	5	2	3	3	3	3	4	1	4	4	2	2	2	2	3	3	2	2	2	1	2	3	2	3	4	2	5	4	2	1	34
1	14	9	5	5	5	5	5	6	5	5	6	3	5	3	3	3	3	3	3	3	3	3	2	2	2	2	2	2	2	4	2	2	4	1	1	2	1	1	2	2	1	2	2	1	1	36
1	15	9	4	3	999	3	1	1	1	3	3	2	3	2	1	4	1	3	3	2	3	3	1	2	2	1	1	1	2	2	1	1	1	2	1	2	1	1	2	2	2	4	3	2	2	45
1	15	9	5	999	6	6	6	6	7	5	6	5	6	5	3	4	5	3	2	3	4	3	4	4	5	4	4	4	2	4	2	2	2	5	2	2	2	1	999	999	999	999	999	999	2	29
1	15	9	3	7	5	7	6	5	6	5	7	6	5	6	6	5	5	4	4	3	3	3	5	5	4	3	4	3	4	3	3	3	4	2	1	2	2	2	4	5	3	2	3	3	2	38
1	15	9	5	6	7	6	7	3	7	6	7	5	3	3	1	3	1	4	4	4	4	4	4	5	5	4	5	4	2	4	2	4	4	2	1	1	1	4	6	6	6	6	6	6	3	10
1	16	9	4	7	5	6	6	6	7	7	7	6	6	6	7	4	4	4	3	4	4	3	2	3	3	4	3	3	3	3	4	3	4	3	1	4	1	2	6	6	6	6	6	5	2	26
1	14	9	3	6	5	6	2	1	7	1	3	5	5	5	1	3	2	4	4	3	4	3	2	4	1	5	5	5	2	2	2	2	2	1	1	1	2	1	6	6	6	6	6	5	3	42
1	14	9	6	6	6	7	6	7	6	7	6	4	6	5	2	5	2	3	3	3	3	3	4	5	5	4	4	5	4	4	4	4	5	2	1	1	1	1	6	6	6	6	6	6	1	53
1	15	9	5	5	3	5	6	6	6	7	7	7	7	7	1	6	3	3	2	4	3	4	2	5	2	4	5	5	4	5	2	4	5	1	1	2	1	2	6	2	6	6	6	6	3	16
2	12	6	6	3	4	5	6	1	7	6	7	4	3	5	1	1	1	3	2	3	2	3	2	4	3	2	1	2	3	2	2	2	2	2	2	2	1	2	2	2	1	5	2	3	1	33
2	11	6	5	6	6	6	6	6	7	4	7	5	3	5	2	6	4	3	3	3	2	4	4	3	4	2	2	3	3	3	3	3	4	1	1	2	2	1	3	3	2	3	2	1	2	71
2	11	6	5	6	5	6	3	6	7	6	6	1	6	5	5	3	7	4	4	4	4	4	5	5	5	5	5	4	5	5	4	4	4	1	1	2	1	2	5	5	5	5	5	5	1	41
2	12	6	5	6	5	5	5	5	6	6	4	6	5	5	3	5	3	3	2	4	3	3	4	4	3	3	4	4	2	2	2	2	2	2	1	1	2	2	3	3	4	5	4	3	2	26
2	11	6	6	5	5	6	3	5	5	6	6	5	5	5	3	3	5	4	3	3	3	3	3	4	3	3	4	4	2	2	2	2	2	2	1	2	2	2	4	5	4	5	5	5	1	61
2	12	6	5	7	5	7	7	3	7	6	7	6	6	7	3	5	5	4	3	4	3	4	5	5	5	5	5	5	2	4	5	4	4	2	2	1	2	4	4	4	4	5	4	4	1	26
1	11	6	4	5	7	6	5	6	3	3	7	7	7	6	2	4	6	4	4	3	4	3	5	4	5	5	5	5	5	4	5	3	5	5	1	1	1	3	6	6	6	6	6	6	1	42
1	11	6	3	7	4	4	2	7	7	2	6	2	7	5	1	2	2	4	4	3	3	4	5	5	5	5	5	5	5	5	5	5	5	3	1	3	3	1	6	4	2	2	1	5	1	48
1	12	6	7	7	7	7	7	7	7	7	7	7	7	7	4	6	5	4	4	4	4	4	5	5	5	5	5	5	5	5	5	5	5	1	1	1	1	1	6	6	5	6	6	6	1	37
1	12	6	6	7	6	7	6	7	7	6	7	6	6	7	6	7	6	3	3	4	4	3	5	5	5	2	2	5	5	5	5	5	5	1	1	1	1	1	4	4	2	3	2	2	1	44
1	12	6	6	7	5	7	5	6	5	3	6	2	5	3	2	3	2	4	4	4	3	3	5	5	4	4	5	5	5	5	5	5	5	1	1	1	1	1	6	5	5	6	6	6	1	48
1	11	6	2	7	4	6	6	6	7	1	7	4	2	5	1	1	1	4	3	4	3	4	5	5	5	5	5	5	5	5	5	5	5	1	1	1	1	1	6	6	6	6	6	6	1	48
2	12	6	6	5	6	4	6	7	7	7	7	5	4	4	1	4	2	4	3	3	4	3	5	5	4	3	3	5	5	3	5	5	5	3	4	1	3	1	6	5	5	4	6	5	3	26
2	11	6	5	4	4	3	2	4	2	1	3	1	1	2	1	1	4	3	2	2	3	2	1	5	1	1	2	2	1	2	2	3	2	3	1	3	3	3	2	3	3	4	3	2	1	27
2	12	6	5	4	2	6	4	5	2	4	3	4	6	2	2	6	4	3	2	2	2	2	3	3	3	3	2	2	4	3	2	2	2	3	3	2	2	2	3	2	3	4	3	3	2	29
2	11	6	3	5	3	4	2	5	4	2	5	2	2	2	1	2	3	3	2	3	1	3	4	4	4	1	3	2	3	2	3	2	3	3	3	2	3	2	4	4	3	6	5	4	1	33
1	12	6	7	7	7	7	3	7	7	5	7	3	5	5	3	3	1	4	4	3	4	4	2	3	3	1	1	1	5	5	5	5	5	5	1	1	1	1	4	4	4	3	2	1	1	39
1	13	6	4	5	6	6	5	6	4	2	6	5	4	3	5	4	3	3	2	3	3	4	4	3	2	3	5	4	4	5	4	5	5	1	2	3	2	2	2	4	2	5	2	2	3	32
1	13	6	7	7	7	7	5	5	6	5	7	6	1	1	1	1	2	3	4	4	3	3	5	4	5	5	5	5	4	5	4	5	5	4	1	1	5	4	5	4	5	6	6	6	3	35
1	12	6	6	5	6	4	4	6	4	3	7	3	3	6	3	7	3	3	2	4	2	4	4	4	5	4	3	4	5	4	5	3	4	3	1	1	1	2	5	5	3	6	4	5	1	38
1	13	6	6	5	5	5	6	5	4	4	4	3	6	6	7	5	5	2	4	3	3	4	5	4	4	3	5	3	4	5	5	4	4	3	4	4	3	3	5	5	4	6	4	5	2	999
1	12	6	6	5	4	7	5	7	7	2	6	2	5	5	1	5	3	4	3	2	3	2	4	1	2	3	2	1	5	1	4	2	1	3	1	3	3	3	1	1	3	1	1	1	1	58
1	12	6	4	7	7	7	7	4	4	7	7	6	6	6	3	4	4	2	1	1	1	2	5	3	3	4	4	2	1	1	2	3	3	1	1	2	1	1	5	6	4	2	1	1	1	74
1	12	6	6	7	6	6	7	7	7	6	7	5	6	5	4	5	4	3	4	4	4	4	5	5	5	4	3	4	5	4	5	5	5	1	1	1	1	1	6	6	5	5	6	5	1	41
1	11	6	3	6	3	7	6	5	7	2	7	1	7	5	1	5	5	3	3	3	2	3	5	4	4	2	4	4	5	5	5	5	5	1	1	3	1	1	3	3	2	4	2	1	1	30
1	12	6	7	7	4	7	7	7	7	4	7	4	7	7	1	7	3	4	3	4	2	4	5	5	5	5	5	5	5	5	5	5	5	5	1	1	1	1	6	6	4	6	5	2	1	35
2	12	7	3	3	3	3	4	4	6	2	5	2	4	4	1	4	3	3	3	2	3	3	2	4	4	4	3	2	2	2	2	2	2	2	2	3	2	2	4	4	3	4	3	3	1	26
2	13	7	3	7	6	6	4	4	6	2	7	4	4	4	4	6	4	2	2	3	3	2	2	3	4	4	4	4	4	4	4	3	5	3	3	3	3	3	4	4	5	5	4	5	2	36
2	13	7	3	6	3	6	4	4	2	2	7	5	4	2	3	3	2	3	3	2	2	3	2	4	2	2	2	2	1	1	2	2	2	4	1	3	2	2	4	4	5	4	4	4	2	28
2	13	7	6	4	2	3	3	2	7	5	6	6	1	2	1	2	1	4	2	2	2	3	4	5	5	5	5	5	1	3	2	2	1	5	1	1	4	1	6	6	6	6	6	6	2	10
1	13	7	3	3	2	1	2	6	6	2	5	2	6	1	1	1	2	2	4	3	4	4	4	3	4	3	2	2	3	4	3	2	3	1	1	1	2	2	5	5	1	1	5	3	1	18
1	12	7	3	4	4	2	7	4	7	3	3	7	6	3	4	1	2	1	3	2	3	2	3	3	2	1	1	2	2	2	1	2	1	4	5	4	4	4	1	1	1	2	1	1	2	17
1	13	7	3	4	3	6	5	4	3	5	4	4	5	5	2	2	3	4	3	4	3	4	4	5	5	5	5	5	4	5	4	4	4	1	1	2	1	1	6	6	6	6	6	6	1	55
1	12	7	3	4	3	4	5	2	7	4	6	2	4	3	1	1	2	3	2	1	3	3	4	4	4	3	3	4	4	3	4	5	5	2	1	3	2	3	3	3	3	5	3	4	1	41
1	13	7	3	4	1	6	1	1	6	7	1	1	3	1	1	1	1	3	2	2	3	3	5	3	4	3	3	3	4	4	2	3	3	1	1	1	1	1	6	2	2	6	2	2	1	41
1	14	7	5	7	5	6	6	6	6	7	7	5	6	6	2	4	1	4	4	4	4	4	5	5	5	5	5	5	5	5	5	5	5	1	1	1	1	1	6	6	6	6	6	6	3	33
1	12	7	2	5	3	5	3	4	3	3	5	6	3	5	1	3	6	3	3	3	3	4	4	4	4	2	4	2	3	2	4	3	3	2	2	2	2	2	5	4	1	6	4	6	1	52
1	13	7	3	5	5	3	4	6	6	3	6	6	5	4	2	3	3	3	4	3	3	4	5	4	4	4	5	5	4	4	4	4	5	3	1	2	2	1	4	4	4	5	5	4	1	44
1	12	7	5	5	2	5	3	5	5	1	3	4	6	3	3	1	3	3	2	4	4	4	4	5	5	5	5	5	5	5	5	5	5	5	1	3	1	1	6	5	4	5	5	6	1	43
1	13	7	5	7	4	6	6	6	7	4	7	3	6	5	1	3	1	4	4	3	4	4	5	5	4	5	5	5	5	4	5	5	5	1	1	1	1	1	6	6	6	6	6	6	1	33
1	13	7	5	6	6	6	5	7	7	2	7	5	7	7	4	1	6	3	3	3	3	4	5	5	5	4	4	4	5	3	5	5	5	1	1	1	1	1	2	5	6	6	5	6	1	41
2	13	7	3	4	1	2	3	4	6	5	5	5	5	4	1	3	5	3	4	2	4	4	1	1	1	1	1	1	1	1	1	1	1	4	1	1	1	1	3	1	2	1	2	3	1	52
2	13	7	5	4	4	4	5	6	1	1	6	6	4	2	1	2	1	1	2	1	2	3	2	2	1	1	1	1	1	2	1	1	1	3	1	5	1	1	3	2	3	3	2	2	2	38
2	12	7	3	3	5	6	5	2	3	2	5	2	5	3	1	2	1	4	3	3	3	3	3	4	4	3	2	4	3	4	2	2	3	2	3	2	4	4	5	5	4	5	5	4	1	43
1	12	7	5	4	4	3	5	5	2	5	3	2	5	5	1	3	2	4	3	4	4	4	5	5	5	5	5	5	4	5	5	5	5	2	1	2	2	1	5	5	5	5	5	5	1	49
1	13	7	3	4	3	6	6	4	7	5	7	5	5	5	4	5	4	4	2	4	3	4	4	5	5	5	5	5	5	5	5	5	5	4	1	3	3	4	6	6	6	5	6	3	1	34
1	12	7	2	6	3	7	6	4	6	6	6	5	1	4	1	1	1	4	3	3	3	4	4	5	4	2	4	4	3	3	3	4	4	2	1	4	2	1	6	6	3	6	4	5	1	37
1	12	7	5	5	3	3	1	4	7	4	6	5	6	5	4	2	3	4	2	4	4	4	4	5	5	5	5	5	4	4	4	5	5	2	1	1	2	2	5	5	4	6	6	5	3	51
1	15	7	3	1	1	7	3	5	7	7	7	3	6	1	1	999	1	2	3	4	3	3	3	2	3	4	3	3	4	999	4	4	4	1	1	1	2	1	6	6	5	1	3	2	3	33
1	12	7	4	3	3	6	7	2	4	5	6	5	5	2	1	7	6	4	4	3	3	3	5	3	5	3	5	4	5	4	3	4	5	1	2	4	1	1	3	1	1	3	1	1	1	74
1	13	7	5	5	5	7	4	6	2	5	5	5	7	5	1	4	1	4	3	4	3	4	4	4	5	2	1	2	3	3	3	3	3	1	1	1	2	1	6	6	5	6	6	4	1	26
1	13	7	1	4	1	4	7	3	4	1	6	4	2	2	1	1	1	4	3	3	4	3	5	5	5	5	5	5	5	3	3	4	4	1	1	1	1	1	6	6	6	6	6	6	1	42
2	14	8	6	6	6	7	6	6	5	6	6	6	6	3	5	6	5	4	3	4	4	3	4	5	5	4	4	4	5	4	4	5	5	2	1	2	1	1	5	5	4	5	5	5	1	72
2	13	8	6	6	6	6	6	5	6	3	5	3	4	4	3	6	4	4	4	4	3	4	5	4	4	5	5	5	5	4	4	5	5	3	1	1	1	1	2	2	4	3	4	3	3	18
2	13	8	6	5	6	6	6	5	6	6	6	6	5	4	4	6	5	4	4	4	3	4	5	4	4	5	5	5	5	4	4	5	5	2	1	1	1	1	6	5	5	6	6	5	1	42
2	13	8	6	6	5	6	5	5	7	7	7	7	5	6	3	5	6	3	2	3	3	4	5	4	4	4	4	4	5	4	4	4	5	1	1	4	2	1	4	3	2	2	2	3	1	50
2	15	8	6	7	4	7	6	4	7	6	7	7	6	6	4	4	3	3	2	3	3	3	3	5	4	3	3	4	3	3	4	3	4	4	1	1	1	1	4	4	3	3	3	3	2	999
2	13	8	6	5	6	6	3	5	6	3	7	3	5	4	3	5	3	3	2	3	3	4	5	5	5	3	3	3	3	4	3	4	4	2	1	2	1	2	3	4	3	5	3	3	3	33
2	14	8	7	6	6	6	6	6	7	7	7	7	6	5	5	6	6	4	3	4	3	4	4	5	4	4	4	4	5	4	4	4	4	1	1	1	1	1	4	5	5	5	5	5	1	33
2	14	8	6	6	5	5	7	5	7	6	6	7	6	5	2	6	2	3	2	3	3	4	4	4	5	4	4	4	3	4	4	4	5	2	1	4	2	2	2	2	1	4	3	4	2	42
2	14	8	6	7	7	6	7	6	6	5	7	5	7	6	6	6	7	3	3	2	2	4	2	4	3	4	2	3	3	2	3	2	3	4	2	2	2	4	6	6	6	6	6	6	1	65
1	13	8	5	7	6	7	7	7	7	7	7	7	7	4	2	6	1	4	4	4	4	4	5	5	5	5	5	5	5	5	5	5	5	5	1	1	1	1	6	6	6	6	6	6	2	48
1	14	8	7	7	6	7	5	6	6	6	7	3	2	6	5	3	2	3	1	2	3	4	4	5	5	2	2	4	5	4	4	4	5	2	1	1	1	1	5	5	5	4	4	3	1	48
1	14	8	7	6	5	6	5	7	7	6	6	3	7	6	5	5	3	4	3	4	3	4	5	4	4	4	4	4	5	4	4	4	4	4	2	2	2	2	5	5	4	4	5	5	1	18
1	13	8	6	7	6	7	7	7	7	6	7	6	5	5	1	6	3	4	3	4	4	3	5	5	5	5	5	5	5	4	4	5	5	1	1	2	1	1	6	6	6	6	6	5	1	63
1	14	8	5	4	5	7	6	7	5	6	7	6	6	6	2	5	4	4	3	3	4	4	5	5	3	4	4	4	5	4	4	4	5	2	1	2	2	2	4	4	4	3	4	4	1	50
1	14	8	6	4	5	6	6	5	7	5	6	5	5	5	3	2	5	4	3	4	4	4	5	5	5	5	5	5	5	5	4	4	5	1	1	1	1	1	6	6	6	6	5	6	1	50
1	14	8	6	6	4	7	5	5	6	3	7	6	7	4	3	4	4	4	3	3	4	3	5	5	5	5	5	5	5	5	5	5	5	1	1	1	1	1	6	6	6	6	5	5	1	43
1	14	8	6	6	6	5	6	7	7	6	6	5	6	4	3	5	5	3	3	3	2	3	5	3	5	3	3	2	5	4	4	4	5	1	1	2	2	1	3	3	3	4	3	3	3	36
1	13	8	6	6	5	6	6	6	7	5	6	5	6	6	5	5	5	4	3	3	3	4	4	4	3	4	4	4	4	4	4	4	4	3	1	1	1	1	3	3	3	3	3	4	1	54
1	13	8	6	6	5	7	7	7	7	6	6	5	5	4	4	4	6	3	2	2	3	2	4	4	3	4	4	3	5	4	4	4	5	1	1	2	1	1	4	4	5	6	5	6	3	42
1	14	8	6	6	5	6	6	6	7	7	7	7	7	7	5	6	6	4	4	4	4	4	2	4	4	4	4	5	5	5	5	4	5	2	1	1	1	1	4	5	5	5	4	5	1	30
1	14	8	7	7	7	7	7	5	7	6	7	7	6	6	6	7	7	4	4	4	4	4	4	5	4	4	4	4	5	4	5	4	5	1	1	1	1	1	4	4	3	4	4	4	1	48
1	13	8	3	4	3	4	2	3	6	3	6	1	6	4	5	3	1	4	3	4	2	3	3	5	2	4	4	4	4	4	4	3	4	5	1	2	3	2	6	6	6	6	6	6	2	69
1	13	8	6	5	6	6	4	6	7	6	6	6	5	4	4	5	4	3	3	3	3	3	5	4	3	4	4	4	5	3	4	2	4	2	1	2	1	1	3	3	3	3	3	3	1	52
2	15	9	6	7	7	7	6	6	6	6	6	6	7	6	5	6	6	3	2	2	3	3	3	4	3	1	3	3	4	4	3	4	4	2	2	2	3	2	4	4	2	5	3	5	1	50
2	14	9	6	3	4	7	6	5	6	6	6	7	3	5	3	6	6	3	4	3	3	3	5	5	4	4	5	4	4	4	4	5	5	2	1	1	3	2	5	6	5	5	4	5	1	50
2	14	9	6	6	6	6	6	6	7	7	7	7	3	5	3	6	4	3	2	3	3	3	4	3	3	3	3	2	3	3	3	2	3	1	1	2	1	1	2	2	1	1	1	2	1	32
2	15	9	6	5	6	5	5	5	6	7	7	3	6	5	6	7	7	3	1	3	1	1	2	2	2	2	2	2	1	1	2	1	4	1	1	1	1	1	2	4	5	6	2	6	1	55
1	16	9	5	6	5	6	6	5	7	5	7	6	4	5	6	5	7	4	4	3	3	3	3	4	3	5	5	4	5	5	5	5	4	4	1	4	1	3	5	5	5	6	5	6	2	34
1	14	9	6	6	6	7	7	5	5	5	7	6	5	6	5	5	5	4	3	4	4	4	5	5	4	5	5	5	4	5	5	5	5	2	1	2	2	2	6	5	5	4	4	3	1	41
1	15	9	5	5	2	5	6	3	6	3	4	5	4	6	1	3	2	4	3	3	3	3	5	5	4	4	4	4	4	3	3	4	4	2	1	1	2	1	4	5	4	4	5	4	2	29
1	15	9	5	7	5	7	2	6	7	7	6	6	6	6	4	1	7	4	3	3	3	3	5	5	5	4	2	3	4	4	4	3	4	4	1	3	1	1	6	6	5	6	6	5	2	42
1	14	9	4	7	4	6	2	4	7	6	7	6	1	3	1	2	2	3	2	2	3	2	2	3	2	2	2	2	3	2	2	3	3	1	1	1	1	1	2	3	4	3	3	3	1	42
2	14	9	6	4	7	6	6	4	5	6	7	5	3	4	2	5	4	4	3	3	3	3	5	4	2	4	4	3	4	3	2	4	4	2	1	1	1	1	3	3	2	5	6	5	3	41
2	15	9	4	4	5	4	4	6	7	6	6	6	6	6	2	3	3	3	3	4	4	4	5	5	4	4	5	4	4	3	4	4	4	3	1	1	2	1	6	6	4	5	6	5	1	45
2	14	9	6	3	3	3	1	5	5	4	5	5	4	2	1	5	2	2	1	2	1	3	2	3	2	2	2	2	2	2	1	2	1	4	2	1	1	1	4	2	2	4	4	3	1	41
2	15	9	7	6	6	6	6	6	7	7	6	7	6	5	4	7	7	4	3	4	3	4	3	4	2	3	4	4	4	4	4	4	5	1	1	2	1	1	2	3	2	6	2	5	1	55
1	14	9	2	6	6	6	2	4	2	4	5	3	2	6	4	4	3	3	2	4	3	3	5	5	5	3	5	5	5	4	4	5	5	2	1	2	2	3	2	3	2	2	2	2	1	48
1	14	9	5	6	5	5	4	5	7	7	6	7	6	6	3	3	2	3	2	3	3	4	4	2	2	4	4	4	3	3	3	3	4	1	1	1	1	1	3	2	4	4	3	2	1	57
1	14	9	6	6	7	7	6	7	7	7	7	1	7	6	1	1	4	4	3	4	3	4	4	4	5	3	4	5	4	5	4	3	5	1	1	1	1	1	5	5	5	6	6	4	1	41
1	14	9	5	6	5	6	4	4	6	4	7	3	6	4	5	5	3	3	3	3	4	3	5	4	4	4	3	4	5	5	3	4	4	3	1	2	1	1	6	3	4	4	4	4	1	45
1	14	9	5	6	3	6	4	4	5	5	6	6	6	4	2	2	2	4	3	2	3	3	4	4	4	3	4	4	4	4	4	4	4	2	1	2	2	1	4	3	4	5	2	4	1	35
1	14	9	5	6	4	6	6	4	7	6	7	6	6	5	4	4	4	3	2	3	3	3	3	3	2	3	3	3	5	3	4	4	5	1	1	3	1	1	3	3	1	1	1	3	1	34
1	14	9	7	6	5	6	5	7	7	5	6	6	6	6	4	5	5	3	4	3	3	3	5	2	4	4	4	4	5	4	4	4	5	1	1	1	1	1	3	3	3	3	3	3	1	37
2	11	6	3	5	2	6	3	4	6	4	6	4	2	2	1	4	1	4	4	4	4	4	5	5	5	5	5	5	5	5	5	5	5	1	1	1	1	1	6	6	6	6	6	6	1	42
1	11	6	6	7	5	7	1	6	5	1	7	2	7	6	1	5	1	4	3	3	3	4	5	4	4	4	2	4	5	2	4	4	4	1	1	1	1	1	2	4	3	6	4	5	1	41
1	13	6	3	7	3	7	5	2	1	1	5	1	7	5	1	1	7	4	3	4	4	2	5	5	5	4	5	5	5	5	5	5	5	5	1	1	1	1	6	6	4	5	5	5	3	45
1	11	6	6	2	3	3	3	7	2	5	5	6	5	3	2	2	2	4	3	4	3	4	4	5	4	4	4	4	5	4	5	5	5	2	1	2	2	2	5	5	6	5	5	6	1	60
1	11	6	5	7	6	5	6	4	7	4	4	3	5	4	2	4	6	4	3	4	3	4	5	5	5	5	5	5	5	5	5	5	5	1	1	1	5	1	6	6	6	6	6	6	1	55
1	12	6	7	5	6	5	3	2	6	3	6	3	7	3	1	2	2	4	4	4	3	4	5	3	5	4	5	5	5	4	5	5	5	2	1	1	1	1	2	2	1	1	1	2	3	42
2	11	6	3	6	4	6	5	6	7	6	6	6	4	3	3	4	3	3	3	4	4	3	4	4	3	4	4	4	4	4	4	4	4	1	1	3	1	1	4	4	4	6	6	4	2	52
2	12	6	1	6	2	7	5	4	7	1	7	6	1	1	1	6	4	3	3	2	2	2	5	5	5	4	4	4	5	3	5	4	4	4	1	3	1	4	4	4	3	5	5	3	3	999
2	11	6	2	3	4	2	4	3	2	1	3	4	2	2	1	1	1	1	1	3	2	3	1	2	1	1	1	1	1	1	1	1	1	3	2	3	2	3	2	2	1	2	2	2	1	23
2	12	6	3	5	1	4	6	3	3	2	6	3	4	5	1	3	7	3	2	3	2	3	4	4	2	2	4	4	4	3	4	3	4	2	1	2	2	4	3	2	3	5	4	3	3	27
2	12	6	4	6	2	5	3	4	7	5	6	4	6	3	4	4	4	3	3	4	3	3	5	5	5	4	4	4	4	4	4	4	4	3	1	1	1	1	6	6	5	5	5	5	3	33
2	11	6	7	3	6	4	7	3	5	5	7	1	7	6	1	5	7	4	4	4	4	1	5	5	5	5	5	5	5	5	5	5	5	2	1	1	1	1	6	6	6	6	6	6	1	61
2	11	6	3	4	4	5	4	4	7	4	5	2	3	3	5	4	5	2	2	3	2	3	3	4	4	4	4	4	3	3	3	3	3	3	3	2	3	2	6	6	6	6	6	5	1	33
2	12	6	1	6	6	6	7	999	7	6	6	999	3	3	1	2	6	4	3	4	4	3	4	4	4	4	4	4	3	4	4	4	4	2	2	3	3	2	4	4	3	3	4	5	1	33
1	12	6	6	7	6	7	7	7	7	2	7	5	3	6	1	2	7	3	4	4	3	4	5	5	5	5	3	3	999	4	5	4	5	3	3	5	5	5	2	4	999	999	999	999	1	42
1	13	6	6	6	6	7	7	7	7	3	7	7	4	7	1	1	4	4	4	3	4	4	5	4	5	5	5	5	5	5	5	5	5	1	1	1	1	1	1	1	1	1	4	6	1	45
1	11	6	7	5	6	4	4	7	7	3	7	6	5	5	1	4	2	4	4	4	4	4	5	5	5	5	5	5	5	5	5	5	5	1	1	1	1	1	6	6	6	6	6	6	1	42
1	11	6	5	6	6	4	4	6	3	3	6	7	4	6	2	2	5	3	3	2	3	3	4	4	4	3	2	2	5	4	2	4	4	2	1	2	1	1	2	2	1	2	2	2	3	27
1	11	6	5	5	3	5	5	5	6	6	5	3	5	6	2	2	5	2	2	2	2	3	2	3	2	1	2	2	2	2	2	2	2	4	2	2	2	2	4	4	4	4	4	4	1	70
2	12	6	3	5	4	6	6	6	7	4	7	4	4	4	3	4	4	3	3	4	4	4	3	5	5	4	4	4	3	3	3	4	4	2	1	2	3	2	5	4	3	5	5	4	1	50
2	12	6	7	6	6	7	5	7	7	5	7	6	6	5	4	5	5	4	3	4	4	4	5	4	5	3	5	4	4	4	3	3	4	2	1	2	1	2	6	4	5	5	5	5	1	70
2	11	6	6	6	6	6	7	6	7	3	7	3	7	5	3	5	7	3	2	3	2	3	4	5	5	4	4	5	5	5	5	5	5	1	1	1	1	1	5	6	2	2	2	2	1	49
1	12	6	4	7	7	4	4	4	7	6	7	4	4	4	4	4	7	4	3	3	4	4	4	3	4	3	2	3	3	3	4	2	2	3	1	1	1	1	4	4	4	6	1	5	2	999
2	11	6	6	7	7	7	7	7	7	7	7	7	6	7	5	5	6	4	3	4	4	4	5	5	5	5	5	5	5	5	5	5	5	5	1	1	1	1	6	6	6	6	6	6	1	50
2	11	6	2	6	5	7	7	4	7	5	7	5	1	6	1	4	6	4	1	4	4	4	4	4	5	5	5	5	5	5	5	5	5	1	1	1	1	1	5	5	1	6	5	3	2	33
1	11	6	3	3	2	5	4	5	7	5	3	5	5	5	1	1	3	4	2	3	3	4	4	3	4	4	4	4	4	4	4	4	5	2	1	3	2	1	4	3	4	3	2	2	1	42
1	11	6	4	5	3	5	5	5	7	6	7	6	3	4	1	2	6	2	3	1	2	2	2	1	1	1	1	1	3	2	1	1	1	4	3	4	5	4	2	1	1	1	1	2	2	38
1	12	6	7	7	5	6	7	4	7	7	7	7	7	6	7	5	6	4	3	4	4	4	5	5	5	5	5	5	5	5	5	5	5	1	1	1	1	1	6	6	6	6	6	6	3	85
1	11	6	7	7	5	6	7	4	7	7	7	7	7	6	7	5	6	4	2	4	4	4	5	5	5	5	5	5	4	1	5	5	5	1	1	1	1	1	6	6	6	6	6	6	1	41
1	12	6	4	7	5	5	7	5	5	6	6	5	6	6	4	4	4	3	3	4	4	4	5	5	5	5	5	5	5	5	5	5	5	2	1	1	1	1	6	5	6	6	6	6	1	32
1	11	6	5	4	4	2	4	4	7	5	5	5	5	4	1	3	2	3	2	4	3	3	4	4	5	4	4	4	5	4	5	5	5	5	1	4	1	1	5	5	3	4	4	4	2	37
1	11	6	6	6	7	7	6	5	7	2	7	5	4	3	2	5	3	3	3	2	4	4	5	5	5	5	5	5	5	4	5	5	5	1	1	2	2	2	3	6	3	3	3	4	3	56
1	999	6	5	5	5	5	6	6	7	6	6	6	5	5	2	4	5	4	3	4	4	4	5	5	5	5	5	5	5	4	5	5	5	2	1	2	1	1	6	6	5	6	6	6	1	26
1	12	6	4	6	5	7	7	5	1	7	7	7	7	6	6	6	7	4	4	4	4	999	5	5	2	5	5	1	4	2	3	4	2	1	1	1	1	1	6	6	6	6	5	5	1	35
2	999	7	6	6	6	5	6	5	7	5	7	5	6	5	5	5	7	3	2	2	3	4	5	5	5	5	5	5	5	4	4	5	5	4	1	2	1	1	6	4	4	4	4	4	3	23
2	12	7	5	6	6	7	6	4	6	4	6	4	6	5	2	6	5	3	2	4	4	4	3	4	2	3	3	3	3	3	3	2	3	2	2	3	1	3	5	4	2	4	4	4	1	33
2	12	7	7	6	6	7	6	7	7	3	6	6	7	4	4	5	7	3	3	4	4	4	5	5	5	3	5	4	5	4	5	5	5	2	1	1	1	1	4	2	1	1	1	1	1	50
1	13	7	7	7	7	7	7	7	7	999	7	7	7	999	7	7	6	3	1	2	4	3	5	5	1	1	1	999	1	1	1	1	1	5	5	5	5	1	1	1	1	1	1	1	2	44
1	13	7	3	4	3	4	6	4	7	2	7	5	6	6	1	6	6	3	3	4	4	3	5	5	5	5	5	5	5	5	5	5	5	3	1	1	1	1	6	6	6	6	6	6	3	29
1	12	7	7	4	6	7	7	5	7	7	7	7	7	3	1	4	4	4	3	2	4	4	5	5	5	5	5	5	4	3	4	5	5	3	1	3	2	999	6	6	6	6	6	6	3	27
1	12	7	3	4	2	4	4	5	7	2	7	2	6	4	2	4	4	2	1	2	2	2	3	2	2	1	2	1	3	3	2	2	2	2	1	3	1	1	4	4	6	6	4	5	1	40
1	12	7	3	7	3	5	6	5	7	5	7	5	4	5	2	4	3	4	3	4	3	4	5	3	5	5	5	5	5	4	5	5	5	4	1	1	1	2	2	4	3	3	3	3	2	27
1	12	7	7	6	7	7	7	6	7	2	7	2	7	7	1	4	7	4	4	4	4	4	5	5	5	5	5	5	5	3	5	5	5	1	1	1	2	1	6	6	5	6	6	6	1	26
1	12	7	5	7	2	6	3	5	7	3	6	2	6	5	2	3	2	3	3	2	3	3	4	3	3	2	3	4	5	4	2	4	5	1	1	4	2	2	2	2	2	1	2	4	3	33
1	13	7	6	6	6	7	6	7	7	6	7	6	6	7	1	4	4	4	1	4	2	3	5	5	5	4	4	4	5	4	5	5	5	1	1	1	1	1	5	5	4	6	6	4	3	32
1	12	7	7	7	6	6	7	7	7	5	7	7	7	6	3	7	7	4	4	4	3	4	5	5	5	5	5	5	5	5	5	5	5	1	1	2	1	1	6	4	4	6	4	2	1	43
2	12	7	7	4	1	3	1	5	6	3	1	1	4	4	2	2	1	4	3	3	2	3	3	5	3	1	3	2	2	2	3	1	1	2	2	1	2	3	6	4	6	6	3	3	3	45
2	14	7	6	4	5	4	5	4	5	5	6	4	5	6	3	5	6	2	1	2	2	3	4	4	4	2	4	4	3	3	3	4	4	2	2	4	3	2	3	3	3	2	1	2	1	999
2	13	7	7	2	2	3	4	3	4	4	4	2	4	4	1	3	1	3	1	2	2	2	2	4	3	3	3	2	3	2	2	3	1	2	1	1	3	1	5	5	6	5	4	4	2	43
1	13	7	6	6	6	5	6	5	6	3	7	999	6	5	3	3	3	3	3	3	4	3	4	4	5	4	4	4	5	4	4	5	4	1	1	4	1	1	4	3	2	3	3	3	1	33
1	13	7	6	4	4	2	5	6	7	6	7	6	4	3	1	2	3	4	3	4	4	4	5	4	5	2	2	4	5	4	4	4	5	1	1	1	1	1	6	5	5	6	5	6	3	37
1	13	7	6	7	6	6	7	6	7	6	7	6	6	6	6	7	7	4	4	4	4	4	5	5	5	5	5	5	5	4	4	5	5	2	2	1	1	1	6	5	6	6	6	6	1	49
1	13	7	7	6	7	7	7	6	7	5	7	7	6	5	2	6	6	4	4	4	4	4	5	5	5	5	5	5	5	5	5	5	5	1	1	1	1	1	6	6	5	6	6	6	1	45
1	13	7	6	7	7	7	7	6	7	5	7	7	7	7	3	5	3	4	4	3	3	4	5	5	5	5	5	5	5	4	5	5	5	4	1	1	1	5	6	6	6	6	5	6	2	53
1	14	7	6	6	6	7	7	6	7	7	7	5	5	6	5	6	5	3	4	3	3	2	5	5	5	5	5	5	5	4	4	4	5	4	2	4	4	4	5	5	5	6	5	5	2	34
1	12	7	6	5	4	7	7	6	7	4	7	6	7	4	2	6	3	4	3	4	4	3	5	4	5	2	2	5	5	5	5	4	5	2	4	1	2	4	2	5	4	4	2	3	2	89
1	14	7	4	6	5	6	6	5	7	5	7	6	6	4	3	5	2	4	4	3	3	3	5	4	5	5	5	5	5	4	5	4	5	2	1	3	1	1	5	6	5	6	5	6	2	33
2	13	7	7	4	3	5	4	4	2	7	4	4	6	1	1	1	1	3	2	3	1	3	1	3	5	1	3	1	1	1	1	3	2	3	3	1	1	1	1	2	1	1	2	1	1	40
2	13	7	7	5	3	4	5	6	7	3	5	2	6	5	2	3	3	4	3	4	3	4	5	4	5	5	5	5	5	4	5	4	5	4	1	1	1	1	5	5	5	5	5	5	1	17
2	13	7	5	6	5	6	4	6	7	6	6	6	5	6	5	5	5	3	3	3	3	3	4	5	4	2	4	2	4	4	4	3	2	4	1	2	1	2	5	5	5	4	4	4	1	69
2	13	7	6	5	4	5	6	5	7	4	7	6	5	3	3	4	4	3	3	3	3	4	5	5	4	4	4	5	5	4	3	4	5	2	1	1	1	1	6	6	5	3	6	4	1	32
2	12	7	7	6	2	3	1	4	7	1	4	1	5	3	1	1	1	3	3	3	2	2	5	4	4	3	3	3	2	2	3	2	3	4	1	1	1	1	3	6	4	4	3	2	1	38
2	13	7	6	6	5	6	5	5	7	5	6	5	5	6	3	6	6	3	3	3	3	3	3	3	4	4	3	3	3	4	3	3	2	2	1	1	2	1	3	3	2	3	2	2	1	27
2	12	7	5	6	4	3	4	5	6	5	7	2	3	3	3	4	3	3	2	3	2	3	3	3	3	3	3	2	2	2	2	2	2	4	3	3	2	4	4	5	5	4	3	3	1	43
2	14	7	3	7	5	7	5	1	7	5	7	5	5	3	1	1	1	4	2	2	3	4	5	4	5	4	4	4	1	4	4	2	4	2	1	1	1	2	1	2	1	1	1	1	1	41
1	13	7	3	5	2	6	1	5	7	1	5	1	3	4	1	1	1	2	2	3	3	1	2	3	2	1	2	2	3	1	2	1	3	2	1	1	1	1	3	4	1	3	1	5	1	26
1	13	7	4	4	4	5	4	5	6	6	6	5	5	4	3	5	4	3	2	3	2	3	3	2	4	3	3	3	5	4	4	4	5	1	1	1	1	1	2	3	4	3	2	3	1	999
2	12	7	3	6	6	6	7	5	7	6	7	3	4	3	4	3	5	4	3	4	3	2	4	5	3	4	4	4	3	4	2	2	3	3	1	2	1	1	6	6	6	6	6	6	3	43
1	14	7	5	6	5	4	5	4	7	7	7	6	3	4	2	2	1	3	3	3	2	3	4	4	2	4	4	3	5	3	3	4	4	2	5	3	3	3	6	5	6	4	4	3	3	70
1	12	7	3	6	3	6	5	5	7	7	7	6	4	5	1	2	2	3	3	3	3	2	4	5	5	4	4	4	5	4	4	4	4	3	3	1	1	2	6	6	5	6	5	5	1	41
1	12	7	5	4	2	3	4	5	7	7	6	7	3	5	1	1	1	3	2	3	3	2	4	2	2	1	2	2	2	2	2	2	2	3	1	4	1	2	2	3	1	1	1	1	1	41
1	12	7	3	4	2	2	4	1	5	1	6	1	2	1	1	3	1	1	2	2	1	1	3	2	4	2	3	3	3	3	3	3	3	2	1	3	1	2	1	2	6	5	2	2	1	42
1	12	7	1	4	1	2	2	3	6	3	3	2	2	2	1	2	2	2	2	3	2	3	2	3	2	3	2	3	2	2	2	3	3	3	3	3	2	4	4	3	2	3	2	3	1	26
1	13	7	6	7	4	5	5	7	7	6	7	7	5	5	1	7	6	4	3	3	4	4	4	5	2	3	4	4	5	3	4	3	5	1	1	2	2	1	6	5	5	6	5	5	1	43
1	12	7	5	6	5	6	6	6	7	7	7	7	6	5	3	2	6	3	3	999	2	4	5	4	4	5	5	5	5	5	5	5	5	1	1	1	1	1	3	2	3	3	1	5	1	33
2	14	8	3	3	4	4	4	5	5	5	6	6	3	2	1	2	2	2	1	2	2	3	5	4	3	2	2	2	3	2	1	3	3	3	1	3	2	2	5	4	4	5	3	3	1	33
2	13	8	5	2	3	2	3	3	2	2	3	2	3	2	1	1	3	2	1	2	2	1	2	3	3	2	2	2	3	3	3	2	2	4	4	3	4	4	3	3	2	2	2	2	3	33
2	13	8	4	6	4	2	4	4	7	7	7	5	3	5	1	4	2	3	3	4	3	3	4	5	4	3	3	3	3	2	3	3	3	2	1	3	1	1	6	4	3	6	4	4	3	32
2	14	8	5	3	3	5	4	4	7	7	7	4	6	4	1	2	2	4	3	3	4	3	5	5	3	3	5	4	4	3	3	4	5	1	1	2	1	1	5	4	3	2	5	6	3	42
2	14	8	2	2	1	2	3	4	6	5	5	5	2	5	1	2	1	3	3	3	3	3	4	3	4	3	3	3	3	1	1	3	2	1	1	1	1	1	2	1	2	1	1	5	3	21
2	13	8	2	4	3	5	5	2	4	4	5	4	5	4	2	4	4	3	2	3	3	3	4	4	3	3	3	2	1	3	2	2	2	4	2	2	3	2	1	5	3	6	4	5	1	33
2	15	8	4	4	3	4	6	6	7	5	6	6	4	4	1	4	1	4	4	2	3	3	5	999	3	999	999	4	5	4	4	5	4	1	1	2	2	1	6	6	6	6	6	6	2	48
1	14	8	6	7	7	7	7	7	7	5	7	5	6	7	6	7	6	4	4	4	3	4	4	5	4	5	5	5	5	4	5	5	5	1	1	1	1	1	6	6	5	6	5	5	2	26
1	13	8	6	7	4	7	6	7	7	4	7	4	7	6	4	4	7	4	3	4	4	4	5	5	5	3	3	5	5	5	5	5	5	1	1	1	1	1	6	5	6	6	6	4	1	26
1	14	8	6	6	6	6	3	5	7	6	6	6	6	3	3	6	3	4	3	3	4	3	5	5	5	1	2	1	5	4	2	1	5	1	1	1	1	1	6	6	6	6	5	6	2	55
1	14	8	5	7	6	6	5	6	7	5	6	4	6	6	5	5	3	3	4	4	3	4	5	5	5	4	4	4	5	5	4	4	5	1	1	1	1	1	5	6	4	5	5	4	1	26
1	14	8	6	6	5	6	7	7	7	3	6	3	7	5	4	6	7	3	3	4	4	3	5	5	5	4	4	4	5	4	4	4	5	1	1	1	1	1	5	5	5	6	6	6	1	32
1	14	8	6	7	7	7	6	6	7	5	6	5	6	5	4	4	5	4	3	4	4	4	5	5	5	5	5	5	5	5	5	5	5	1	1	2	1	1	6	6	6	6	6	5	1	42
1	14	8	2	6	5	6	6	2	7	3	7	6	5	4	2	2	2	3	2	3	4	3	5	4	5	4	5	4	5	5	5	4	5	4	1	1	1	1	5	5	5	5	3	5	1	41
1	14	8	6	6	6	6	7	6	7	6	7	5	7	5	5	6	5	3	3	3	3	4	5	4	4	4	4	4	5	4	5	5	5	1	1	1	1	1	5	5	3	5	4	4	1	29
1	14	8	5	5	7	5	4	6	6	6	6	4	4	999	4	4	3	2	2	1	2	3	2	2	3	2	2	3	3	2	3	3	2	3	4	4	4	3	4	4	4	3	3	3	2	36
2	14	8	4	5	1	3	4	4	7	1	5	1	1	1	1	3	1	2	2	1	1	3	1	3	1	2	2	2	1	1	1	1	2	4	2	4	3	2	4	4	3	4	3	3	1	42
2	13	8	4	7	4	7	4	4	7	1	6	1	1	4	1	4	1	2	2	3	4	3	2	4	5	3	3	5	3	3	3	1	3	1	1	4	1	1	4	1	1	4	4	4	1	41
2	14	8	3	5	1	7	1	3	1	1	3	1	6	2	1	1	1	2	1	1	3	4	5	5	5	2	2	2	2	2	3	1	2	4	3	4	5	5	3	6	1	1	1	6	2	48
1	14	8	6	6	4	4	7	7	7	7	7	6	4	6	2	5	2	1	3	1	2	4	5	5	5	5	3	5	5	4	4	5	5	1	1	1	1	1	2	5	1	6	6	6	2	48
1	13	8	5	7	4	7	7	4	6	6	6	4	6	5	2	1	1	4	4	4	4	3	5	4	4	5	5	5	5	4	5	5	5	1	1	1	1	1	5	5	5	5	5	5	1	29
1	14	8	1	2	1	2	4	1	6	2	3	6	2	2	2	2	2	4	4	4	4	4	5	5	5	5	1	1	2	2	1	1	1	2	1	1	1	1	6	6	5	5	5	4	1	41
1	14	8	5	7	6	7	7	7	7	6	7	7	4	7	2	5	2	4	4	3	3	2	5	5	5	5	5	5	5	4	5	4	5	3	1	1	1	1	6	5	6	6	5	6	2	48
1	14	8	6	5	4	5	5	5	7	5	7	6	3	4	3	2	4	3	2	3	3	3	4	3	3	2	3	3	2	3	3	3	4	1	1	2	2	1	3	1	1	4	2	4	1	29
1	14	8	5	6	7	6	7	7	7	7	7	7	3	3	1	1	7	4	4	4	4	4	5	5	5	4	5	5	5	4	4	5	5	1	1	1	1	1	4	3	3	3	3	3	3	32
1	14	8	3	4	3	6	4	4	3	3	5	6	4	4	4	4	1	3	2	4	3	4	5	4	5	3	5	3	3	4	5	5	5	1	1	2	1	1	6	6	6	6	6	6	1	33
1	14	8	3	7	6	7	6	4	6	7	7	6	6	6	1	2	1	4	1	4	3	2	5	4	4	4	4	5	5	5	5	4	5	1	1	2	1	1	2	5	2	1	2	2	1	51
1	14	8	7	5	6	7	7	2	7	3	6	7	1	1	1	1	2	4	4	4	3	4	5	5	4	5	5	5	5	4	4	5	5	1	1	1	1	1	6	6	5	4	6	5	1	26
1	13	8	5	4	4	4	6	3	7	6	5	6	4	5	1	1	1	2	2	3	1	2	2	3	2	2	3	2	3	2	3	3	3	2	2	4	1	3	2	1	1	1	1	2	1	41
1	13	8	5	2	3	5	6	3	6	7	7	7	7	6	5	2	3	4	4	4	4	4	5	5	5	5	5	5	5	5	5	5	5	1	1	1	1	1	6	6	5	6	6	6	1	62
1	13	8	2	4	1	1	2	2	7	6	2	7	2	1	1	1	2	4	3	4	3	2	3	3	2	3	3	3	3	3	2	3	3	4	2	3	2	3	4	5	5	4	4	4	1	57
1	14	8	2	1	1	1	5	2	7	4	5	4	2	1	1	4	1	4	3	4	3	3	5	5	5	3	5	5	5	5	5	5	5	4	1	1	1	1	5	1	2	2	1	3	1	50
2	14	8	5	6	2	2	3	3	6	6	6	2	2	2	1	2	3	3	2	2	2	2	3	4	3	2	2	2	1	2	2	2	2	1	1	2	2	2	4	2	2	3	4	5	1	42
2	14	8	5	4	3	4	4	4	7	6	7	6	3	6	2	3	4	3	3	2	3	3	3	5	3	2	2	2	3	2	2	3	3	2	2	1	3	4	5	4	5	5	5	3	1	41
2	14	8	2	1	1	1	1	1	1	4	4	1	4	2	1	1	1	1	2	1	3	3	3	4	3	3	3	3	1	3	3	1	2	2	1	3	1	3	1	1	1	5	5	3	1	53
2	13	8	2	1	1	1	1	1	1	6	1	2	4	2	1	1	1	1	2	1	3	3	1	1	1	1	1	1	1	1	1	1	1	1	1	1	1	3	1	1	1	1	1	1	1	50
2	14	8	2	4	1	1	4	1	3	5	6	6	1	1	1	4	3	4	1	2	1	3	3	3	3	3	3	2	1	1	1	2	1	1	1	1	3	1	2	2	1	1	1	2	2	41
1	14	8	6	4	5	6	6	6	7	5	7	4	6	6	3	5	2	3	4	3	3	3	5	4	3	3	4	5	5	4	4	4	4	1	1	2	2	1	2	2	1	1	2	1	1	42
1	14	8	6	7	7	7	7	6	7	7	7	7	5	7	4	4	7	4	4	4	4	4	5	5	5	5	3	3	5	4	3	5	5	1	1	1	1	1	3	4	1	6	6	6	1	54
1	13	8	4	6	6	7	5	5	6	4	7	4	5	6	4	5	4	3	4	3	4	4	3	4	4	3	4	4	4	3	3	4	4	1	1	2	2	1	6	5	5	5	5	4	1	47
1	13	8	6	5	4	5	4	7	4	6	7	7	4	3	1	4	4	3	3	2	3	3	2	4	2	1	2	2	2	1	2	2	3	3	1	1	2	3	4	5	1	2	3	5	1	50
1	18	8	5	7	7	7	7	4	7	3	7	6	1	7	1	3	1	4	4	4	4	3	4	3	1	4	4	4	5	4	3	4	5	1	1	1	1	1	1	1	1	1	5	3	1	70
1	15	8	5	6	5	7	4	5	6	4	6	3	4	4	3	4	2	3	2	3	1	3	3	2	2	2	2	3	4	3	4	4	4	1	1	2	2	2	5	4	2	5	2	6	1	85
1	13	8	6	6	6	6	7	5	6	6	5	3	5	6	7	4	7	4	4	3	4	4	2	5	5	4	4	5	5	3	3	4	5	2	1	1	1	1	6	5	5	5	5	4	1	36
1	14	8	6	7	4	7	7	5	6	7	5	7	4	6	3	5	4	4	4	3	4	3	4	5	5	5	5	5	5	4	5	5	5	1	1	3	1	1	5	5	5	6	6	4	1	68
1	14	8	6	6	4	4	6	6	7	5	6	4	6	7	3	4	3	3	3	3	4	3	3	3	3	3	4	4	5	4	4	4	4	1	1	1	1	1	4	4	3	3	2	4	3	41
1	14	8	6	5	4	4	4	6	7	6	7	6	7	7	1	4	4	3	4	4	4	3	5	5	5	5	4	5	5	5	4	4	5	3	1	2	1	3	6	6	5	6	5	4	1	32
1	14	8	6	6	4	6	6	6	6	6	6	4	6	6	4	6	4	4	4	4	4	4	4	5	5	5	5	5	5	5	5	5	5	1	1	1	1	1	5	5	6	6	6	6	3	35
1	14	8	5	6	5	7	7	6	7	4	6	999	5	5	3	2	3	3	2	999	4	4	4	3	4	4	5	4	4	5	4	4	5	1	2	3	3	2	3	6	5	6	1	6	1	39
1	14	8	4	4	4	4	4	4	4	4	5	4	5	6	4	4	5	2	1	1	1	2	1	1	1	1	1	1	2	1	1	1	3	1	1	1	1	1	1	1	1	1	1	1	1	999
1	14	8	6	6	6	6	7	6	7	6	6	2	7	6	3	3	2	4	3	2	3	3	5	3	4	3	4	4	5	4	4	4	5	1	1	1	1	1	6	6	6	6	4	6	1	33
2	14	9	5	5	4	5	6	5	7	3	7	3	4	2	1	2	1	4	3	4	4	4	4	5	4	5	5	4	4	2	3	4	4	3	1	1	2	3	6	6	5	6	6	6	1	27
2	15	9	5	7	6	5	4	2	7	6	6	4	6	5	2	3	3	4	3	3	3	3	4	3	4	2	4	4	3	4	3	4	4	1	1	4	1	1	4	4	3	3	3	4	1	49
2	14	9	4	6	6	4	1	4	7	7	6	2	7	6	1	1	1	4	4	4	4	4	3	4	5	4	5	5	5	4	2	4	4	1	1	1	1	1	3	5	2	1	5	3	1	45
2	14	9	6	4	5	3	6	4	7	3	6	4	6	4	3	2	1	4	2	3	2	4	5	5	4	5	5	5	4	3	4	5	5	3	1	2	2	1	2	3	4	4	4	4	1	40
1	15	9	6	2	1	7	3	3	6	4	4	4	4	2	1	4	5	2	2	3	3	3	2	3	2	3	3	2	3	3	3	3	3	3	3	4	3	4	2	2	2	3	2	2	2	42
1	14	9	7	7	7	7	7	7	7	6	7	5	6	5	7	5	5	3	3	3	4	4	5	5	4	4	5	5	5	5	4	5	5	1	1	1	1	1	6	6	6	6	6	5	1	27
1	14	9	6	6	4	5	7	6	7	5	6	4	4	5	3	6	7	4	4	4	4	4	4	5	4	4	4	4	4	4	3	4	4	1	1	4	1	1	6	5	6	6	6	5	1	60
1	14	9	4	4	4	3	7	6	7	6	7	1	2	6	1	1	6	4	4	4	4	4	5	5	5	4	5	4	3	3	3	4	3	1	1	1	1	1	6	6	6	4	6	6	1	45
1	14	9	4	6	4	6	6	6	5	3	7	6	6	6	2	7	3	3	2	3	4	4	4	2	4	3	4	3	3	3	4	3	4	5	1	2	1	1	5	6	5	6	4	6	1	55
1	15	9	6	7	6	6	5	6	7	6	7	6	7	6	5	5	4	3	3	4	3	3	3	4	4	4	4	4	4	4	5	4	4	3	1	2	2	3	4	2	1	1	2	2	2	36
1	15	9	7	7	7	5	7	6	7	6	7	4	4	6	4	7	7	4	3	4	4	4	5	5	5	5	5	5	5	5	5	5	5	1	1	1	2	1	6	6	6	6	6	6	2	36
1	16	9	7	7	7	7	7	6	7	5	7	7	6	6	4	5	5	4	4	4	4	4	5	5	5	5	5	5	5	5	5	5	5	1	1	1	1	1	6	6	6	6	4	6	1	33
1	14	9	7	3	7	6	6	5	5	4	7	3	6	5	1	3	3	3	1	2	1	4	5	5	2	1	2	3	4	3	4	2	4	3	4	2	4	4	3	3	3	1	2	1	1	40
1	15	9	5	6	4	3	2	6	4	2	2	1	6	5	1	4	3	4	3	999	3	4	3	4	4	3	4	3	4	4	3	4	4	2	2	2	1	2	6	5	6	5	5	4	1	49
1	14	9	7	7	6	7	6	7	7	5	7	3	7	5	2	5	2	4	2	999	999	4	5	5	5	5	5	5	5	4	5	5	5	1	1	1	1	1	6	6	6	6	6	6	1	42
1	15	9	4	1	2	3	1	2	6	4	6	2	4	4	1	2	1	4	3	3	3	4	5	4	4	3	4	3	1	3	1	3	4	4	3	1	2	4	2	3	1	4	3	1	1	40
1	15	9	5	7	4	6	4	5	7	6	7	3	5	4	2	6	6	3	2	3	3	3	4	3	3	2	2	3	4	4	3	3	5	2	1	1	1	1	4	3	3	2	2	2	1	31
2	14	9	6	6	6	6	4	6	7	5	7	5	5	5	4	4	3	3	2	3	2	3	2	4	2	2	3	2	2	3	3	2	3	1	1	2	2	1	2	3	3	3	4	3	1	33
2	15	9	7	6	6	6	7	6	7	7	7	7	7	6	4	5	4	3	3	4	2	3	5	2	4	4	5	5	5	4	5	5	5	1	1	1	1	1	4	3	2	5	4	4	2	32
2	16	9	4	5	4	3	5	5	7	6	4	6	4	4	4	3	3	3	2	3	2	4	4	3	4	4	4	5	4	4	4	5	5	3	1	1	1	1	4	3	4	4	5	3	3	999
1	14	9	6	5	5	6	7	5	7	2	7	7	3	5	4	7	7	4	3	4	4	4	4	4	5	4	4	4	5	4	4	4	4	1	1	1	1	1	5	5	4	4	3	5	1	53
1	14	9	6	6	4	5	2	3	5	3	3	4	3	5	5	7	4	4	3	3	3	3	4	5	999	4	3	2	5	5	3	4	5	3	1	2	2	1	6	6	4	4	5	6	1	70
1	16	9	6	6	6	7	6	5	7	6	5	6	6	5	6	7	5	3	4	3	3	4	4	5	4	5	5	5	4	4	5	5	5	4	1	5	1	1	6	6	5	5	5	5	2	999
1	14	9	5	6	5	6	4	6	6	4	6	4	3	3	4	5	3	4	3	3	3	4	5	5	4	5	5	5	5	5	5	5	5	1	1	2	3	1	6	5	6	3	5	4	1	48
1	15	9	6	5	5	5	7	4	7	3	6	6	4	4	2	4	4	3	3	4	3	4	3	3	3	3	3	3	4	4	4	4	5	1	1	2	1	1	5	4	5	5	5	4	1	66
1	14	9	5	7	5	6	2	5	7	7	6	7	4	3	2	6	2	3	2	2	3	3	4	4	4	2	2	3	5	4	3	4	4	2	1	4	1	1	5	1	3	4	2	2	1	41
1	14	9	6	6	5	6	1	5	7	6	7	6	7	6	1	7	1	2	1	1	1	1	1	3	1	2	2	2	1	1	1	1	1	5	4	5	5	4	1	1	1	1	1	1	1	45
1	16	9	7	7	7	7	7	7	7	7	7	7	5	4	1	4	4	4	4	4	4	4	5	3	5	3	4	4	4	3	4	4	4	2	1	1	1	1	3	4	1	1	1	1	1	999
1	14	9	5	4	4	6	6	5	3	6	6	7	4	5	4	5	4	4	2	4	3	4	5	5	5	5	5	5	5	4	5	5	5	1	1	1	1	1	6	4	5	6	5	4	1	45
1	14	9	5	6	4	6	3	6	6	5	5	4	4	6	2	5	3	4	4	4	4	3	4	5	5	5	5	5	5	5	5	5	5	1	1	1	1	1	6	6	5	5	6	5	3	68
1	14	9	6	5	4	5	2	5	7	7	6	6	2	4	2	4	2	2	1	1	2	2	1	1	3	1	3	4	3	3	1	2	3	3	1	1	3	1	2	4	1	1	1	1	3	33
1	15	9	6	6	2	1	5	5	7	4	7	6	6	5	1	4	4	3	2	2	3	3	3	3	3	3	4	2	4	4	3	3	4	3	2	2	2	4	1	1	999	2	3	2	1	41
2	14	9	6	5	5	6	6	6	6	6	6	5	6	6	3	3	3	3	1	3	3	4	2	2	1	1	2	4	2	1	1	1	4	4	4	4	4	4	1	2	1	2	4	3	1	41
2	15	9	3	5	3	4	5	4	7	6	7	6	6	6	1	2	4	3	2	1	2	3	2	3	2	1	3	2	3	3	2	2	3	3	1	3	2	1	4	2	2	1	2	2	1	26
2	15	9	1	4	3	2	3	3	6	3	2	3	4	3	1	3	2	3	4	3	3	3	3	2	3	3	3	3	2	4	3	3	3	2	1	1	1	1	2	2	2	4	4	3	1	53
1	15	9	3	7	3	6	5	4	5	1	7	3	5	4	1	4	2	3	2	3	3	2	3	3	3	2	3	3	3	2	3	3	3	1	1	3	1	2	4	3	3	3	3	2	1	39
1	14	9	4	6	5	3	6	3	2	3	7	6	3	3	3	3	3	3	4	4	4	4	5	5	5	5	5	5	5	5	5	5	5	1	1	2	1	1	5	6	2	2	2	5	1	70
1	15	9	5	4	5	7	4	3	3	5	5	2	4	4	6	1	4	2	3	2	3	3	1	1	1	1	1	3	3	1	3	2	3	1	1	2	1	3	6	4	4	3	1	1	1	41
1	15	9	6	7	7	7	7	7	6	5	7	6	5	6	4	6	7	4	3	4	3	3	4	5	4	5	4	5	4	4	4	5	5	1	1	1	1	1	6	6	5	5	5	5	1	41
1	15	9	6	7	6	5	4	6	7	7	6	6	3	1	1	2	2	4	4	4	4	3	4	4	2	4	4	5	4	4	2	3	4	2	2	2	4	3	6	6	5	6	6	5	1	66
1	14	9	5	7	6	5	5	5	1	5	7	3	6	6	6	6	5	3	3	3	4	3	4	5	4	3	4	4	3	4	3	3	4	4	2	2	3	3	6	4	6	5	4	5	1	32
1	14	9	6	7	4	6	6	5	7	7	7	6	7	6	3	6	3	4	3	3	4	4	5	5	5	4	5	1	5	2	3	5	5	1	1	1	1	1	5	6	4	6	6	3	1	38
1	16	9	4	7	4	7	5	6	7	6	5	6	5	6	1	5	4	4	3	4	3	4	5	4	4	5	5	4	4	4	5	5	5	1	1	1	1	1	3	3	4	4	3	3	1	89
1	16	9	4	7	5	7	4	5	4	2	7	4	1	4	2	4	5	4	2	3	2	4	5	5	5	4	5	4	5	5	4	3	4	1	1	1	1	1	5	5	5	5	5	4	3	43
1	14	9	6	7	7	6	7	7	6	3	7	6	6	3	1	5	3	3	2	4	4	3	5	4	4	2	2	3	3	3	3	3	4	2	1	1	1	1	6	6	4	4	4	4	1	31
2	12	6	5	3	3	4	3	2	3	3	4	3	5	5	1	3	1	3	3	4	4	2	4	4	4	4	4	4	4	4	4	4	4	4	4	4	4	4	4	5	4	5	5	4	2	49
2	13	6	1	1	1	4	1	3	6	2	6	4	3	3	3	2	1	2	1	1	3	3	1	3	3	1	1	1	1	1	1	1	1	1	5	1	1	1	2	2	1	1	6	2	2	999
2	13	6	6	5	4	5	2	4	3	3	7	4	7	3	3	5	6	2	2	3	2	4	2	3	4	3	3	4	3	3	3	2	4	4	2	3	2	1	3	3	2	2	3	2	3	34
2	11	6	1	1	1	2	2	1	2	2	3	2	6	1	2	6	2	4	4	4	4	4	4	5	3	2	3	1	1	1	1	1	1	3	1	1	1	3	6	6	6	6	6	6	3	48
2	13	6	1	1	2	6	1	3	7	1	7	1	1	1	1	4	7	2	1	1	1	2	1	1	1	1	1	1	1	1	1	1	1	1	5	4	4	5	1	1	1	1	1	1	2	38
2	12	6	4	3	3	5	4	5	6	4	6	5	5	5	3	5	6	3	2	3	3	4	2	4	3	3	3	2	3	2	2	2	3	3	2	4	2	4	4	4	4	4	4	4	2	41
2	12	6	3	1	1	2	1	2	6	2	4	1	2	4	3	2	1	1	2	3	3	4	1	4	1	1	2	2	1	1	1	1	1	5	1	1	1	2	1	1	1	1	1	1	1	73
2	12	6	2	2	1	2	1	1	1	1	1	1	4	2	2	1	1	3	2	3	3	3	1	3	2	1	1	1	1	1	1	1	1	5	3	2	1	5	6	5	5	6	6	3	3	53
1	13	6	6	7	7	7	7	7	7	7	7	5	6	6	3	4	4	4	4	4	4	4	5	5	5	5	4	5	5	3	4	4	5	1	1	1	1	1	5	4	3	5	1	3	3	27
1	12	6	4	6	4	5	5	5	6	7	4	6	2	2	3	4	3	3	2	2	1	3	2	2	2	2	2	2	3	3	3	3	2	4	4	4	4	3	3	2	2	4	2	4	2	27
1	13	6	7	5	7	6	6	7	7	6	7	7	6	6	4	4	6	4	4	3	4	3	5	4	5	5	5	5	5	5	5	5	5	1	1	1	1	1	4	4	999	5	4	4	3	18
1	12	6	5	1	1	7	7	1	7	7	7	4	1	1	4	1	1	4	1	4	3	2	3	5	4	5	5	3	2	3	3	4	3	3	2	1	1	5	6	6	6	4	5	6	2	33
1	12	6	4	3	4	3	4	999	5	6	6	4	999	3	2	3	2	3	3	4	3	3	1	1	3	3	2	2	2	2	3	2	3	2	1	1	1	2	4	4	1	1	1	1	2	42
1	12	6	7	4	3	6	7	6	7	5	999	7	6	7	1	999	1	4	4	4	4	4	4	4	3	3	4	5	4	4	3	3	3	4	1	1	1	1	4	6	5	6	1	6	2	26
2	13	6	7	6	1	7	3	999	7	1	3	6	7	1	1	1	2	1	4	2	3	4	3	3	5	1	3	3	3	3	2	999	3	2	4	2	3	1	2	6	2	3	5	2	2	38
2	11	6	5	2	2	4	1	5	7	6	2	1	4	4	4	4	1	3	2	1	4	4	5	5	5	5	5	5	3	5	5	3	4	1	1	3	3	1	6	6	5	6	6	6	3	42
2	12	6	4	3	3	7	5	4	7	2	3	4	6	4	1	4	3	2	2	3	4	4	4	5	5	4	4	4	2	3	3	3	3	3	1	4	3	3	5	2	4	4	3	4	2	43
2	11	6	4	6	3	6	7	3	6	1	4	2	5	4	1	4	4	3	1	3	2	4	4	5	5	4	4	4	4	3	5	4	5	4	1	1	1	1	6	4	5	6	6	6	1	33
1	13	6	6	4	6	4	7	6	7	5	5	3	4	6	3	5	2	4	3	4	3	2	5	5	5	5	5	5	5	5	5	5	5	5	1	1	1	1	6	6	6	6	6	6	2	52
1	12	6	6	5	6	6	5	7	7	6	7	5	4	5	4	4	4	4	3	3	4	3	5	5	5	5	5	5	5	5	5	5	5	5	1	1	1	1	6	6	5	6	6	6	1	69
1	12	6	7	7	7	7	7	4	7	1	7	999	1	3	1	5	7	3	4	4	2	3	3	5	3	5	5	5	5	4	5	5	5	1	1	1	1	1	2	4	6	5	3	3	3	33
1	12	6	7	7	7	7	7	4	7	6	7	7	6	5	4	7	4	4	3	4	4	4	4	3	5	4	3	5	3	4	4	2	4	1	1	1	1	1	4	5	4	4	3	4	1	37
1	11	6	4	6	6	7	5	6	7	7	7	4	5	4	7	7	6	3	3	4	4	3	3	3	3	3	5	5	5	1	4	4	5	1	1	2	1	1	4	4	6	4	2	4	2	32
1	12	6	3	7	6	6	6	6	7	5	7	3	2	5	1	2	2	4	2	4	3	4	5	5	5	5	5	5	5	3	4	4	5	1	1	1	2	3	6	6	5	4	6	5	2	17
1	11	6	6	4	4	3	4	5	7	6	6	7	3	5	2	5	4	3	2	3	2	3	4	3	3	4	3	3	4	4	4	5	4	1	1	2	2	1	3	3	4	5	3	4	2	17
1	12	6	6	6	2	4	4	4	7	7	4	6	6	2	1	4	4	4	1	1	4	1	5	5	5	5	5	5	5	3	5	5	5	5	1	3	1	3	1	1	2	2	2	4	2	38
1	12	6	6	7	6	7	6	4	7	6	7	5	5	6	3	3	4	3	2	1	1	2	3	3	3	3	3	3	2	1	3	3	3	1	1	3	3	4	1	1	1	1	1	1	1	68
1	12	6	6	7	7	999	4	4	5	3	4	2	7	4	3	2	2	4	2	4	4	4	5	5	4	3	3	3	5	4	5	4	5	1	1	1	2	1	6	5	6	6	5	5	3	51
1	11	6	6	6	4	6	7	6	7	7	4	2	4	4	1	4	1	4	4	4	4	4	5	5	5	5	5	5	5	5	5	5	5	5	1	1	1	1	6	6	6	6	6	5	3	48
2	12	7	4	5	1	6	2	5	7	4	4	4	3	3	1	5	2	3	2	2	4	3	4	4	4	4	4	4	5	3	4	5	5	2	1	2	3	1	2	1	2	5	4	2	2	17
2	12	7	7	7	7	7	6	7	7	7	7	7	7	6	5	999	7	2	4	3	3	3	4	4	4	4	4	5	1	5	4	5	5	4	1	1	1	1	5	3	1	1	1	6	3	34
2	13	7	7	5	7	6	6	7	7	7	7	6	7	6	5	2	6	2	3	4	3	2	4	4	4	4	4	4	5	5	5	4	5	4	1	4	1	1	5	3	5	6	6	4	1	38
2	12	7	6	7	5	5	7	7	4	5	7	6	6	4	3	4	3	4	4	3	3	4	5	4	4	4	4	4	5	3	3	4	4	1	2	1	1	3	6	6	6	5	6	5	1	41
2	13	7	5	5	6	7	7	5	6	7	5	7	1	999	5	5	5	4	3	4	4	4	5	5	5	5	5	4	5	5	5	5	5	1	1	1	1	1	6	6	5	6	6	5	2	999
2	12	7	7	6	3	6	7	7	6	4	7	4	4	4	3	4	4	3	2	3	4	4	3	4	2	3	5	4	5	4	4	4	5	1	1	2	2	1	3	4	4	4	4	3	3	26
2	12	7	6	4	6	7	6	6	7	7	7	2	4	4	4	5	4	2	2	4	3	4	5	3	4	2	4	5	4	4	4	5	5	1	1	4	2	1	5	3	1	4	1	3	3	34
2	12	7	3	1	1	1	4	4	6	1	4	7	1	4	1	1	7	2	3	4	4	3	5	4	4	5	5	4	4	2	2	4	4	2	1	2	2	2	3	3	2	1	1	5	3	41
2	12	7	5	7	6	7	6	6	7	3	6	2	7	7	7	7	5	3	3	2	5	5	4	4	4	2	3	2	4	2	4	2	4	2	2	4	2	2	3	3	2	3	2	2	3	36
1	13	7	6	6	4	5	6	6	7	5	6	6	7	5	2	2	4	3	3	3	3	4	3	5	4	4	4	4	5	4	4	4	5	1	1	2	1	1	2	6	4	4	5	4	2	17
1	13	7	5	7	5	5	6	6	7	6	7	6	5	6	2	4	2	4	4	4	3	4	5	999	5	5	5	5	5	5	5	5	5	2	1	1	1	1	6	6	6	6	5	5	2	33
1	12	7	6	4	7	4	4	6	7	4	7	3	3	7	1	3	4	4	4	4	4	4	5	5	5	5	5	5	5	3	5	5	5	1	1	1	1	1	6	6	6	6	5	4	2	33
1	14	7	7	5	6	7	7	7	7	7	7	6	6	6	5	5	4	4	4	3	4	4	4	4	4	3	4	4	5	3	4	4	5	3	1	1	1	1	3	3	1	1	1	5	2	27
1	13	7	7	7	7	7	7	4	7	7	7	7	7	4	2	4	4	4	4	2	4	4	3	3	2	3	2	3	5	999	4	4	2	3	1	3	3	3	6	4	5	6	4	6	2	52
1	12	7	6	7	6	2	7	7	7	6	7	1	3	6	1	6	1	3	2	2	3	3	4	5	2	4	5	5	5	3	5	4	5	1	1	5	4	2	4	4	1	6	1	6	1	53
1	13	7	5	7	4	7	6	7	7	7	7	7	7	6	1	1	1	2	3	4	4	4	5	5	5	5	5	5	5	5	5	5	5	1	1	4	2	1	2	4	1	4	1	3	3	42
1	13	7	5	4	6	7	5	5	7	4	7	7	7	3	1	4	4	4	4	4	3	4	5	999	5	5	5	5	5	3	5	5	5	1	1	5	1	3	6	6	5	5	3	5	3	36
1	12	7	6	5	2	7	5	5	7	4	7	6	6	6	1	1	2	3	2	4	4	4	5	4	5	4	4	4	3	3	3	4	4	3	1	1	1	1	4	4	2	6	3	5	2	38
1	12	7	3	7	6	6	7	6	2	1	7	2	4	4	2	2	4	4	4	3	4	4	5	5	5	5	4	4	5	4	5	5	5	1	1	1	1	1	6	6	6	5	6	6	3	33
2	12	7	3	3	2	5	6	3	4	5	5	2	5	3	2	2	2	2	1	3	1	1	2	2	1	2	2	2	2	2	2	3	2	2	1	2	1	1	2	2	1	1	1	2	1	42
2	12	7	5	5	6	5	3	6	7	6	5	1	6	5	2	7	2	4	2	4	3	3	4	5	4	4	4	5	3	3	4	4	4	4	1	2	1	3	6	6	6	6	6	6	3	33
2	12	7	4	6	7	5	5	5	7	6	7	6	6	6	4	6	5	3	2	3	3	3	3	5	4	999	3	3	4	3	4	4	4	2	2	2	3	2	4	3	4	3	3	3	3	20
2	13	7	6	3	5	6	2	3	7	4	6	2	3	4	1	1	3	4	2	3	1	4	2	2	2	1	1	1	1	1	1	2	2	4	1	1	1	2	3	3	2	5	4	3	1	48
2	13	7	5	5	3	4	5	5	4	3	5	2	5	5	3	5	3	3	2	2	2	3	3	2	2	2	2	4	3	3	2	3	3	2	2	2	2	4	2	2	2	2	2	2	2	48
2	12	7	2	5	2	3	2	2	1	1	6	1	6	4	1	1	2	4	3	4	4	4	5	5	5	5	5	5	5	5	4	4	4	1	1	1	1	1	6	5	6	6	6	6	2	33
2	14	7	6	6	5	6	5	5	4	6	5	4	7	4	3	4	4	3	2	3	3	3	5	5	3	3	3	3	3	3	3	3	3	3	1	3	3	2	2	5	2	2	2	2	2	33
2	12	7	3	3	3	7	4	4	5	1	3	2	3	2	1	1	7	4	4	4	4	4	5	5	5	5	5	5	5	5	5	5	5	1	1	2	1	1	6	6	6	6	6	6	2	999
1	14	7	6	6	5	7	7	7	7	7	7	4	5	5	4	5	7	4	4	4	4	4	5	5	5	5	5	5	5	5	5	5	5	5	1	1	2	1	6	5	6	6	6	6	2	55
1	13	7	5	7	6	7	5	5	7	4	7	4	1	1	1	6	3	4	3	4	3	2	5	5	3	5	5	4	5	4	5	5	5	1	1	4	5	2	6	5	4	3	5	4	1	42
1	13	7	5	5	4	5	5	7	7	5	6	5	5	5	4	4	5	4	3	4	3	4	5	5	5	5	5	5	5	5	5	5	5	2	1	2	1	1	6	6	6	5	6	6	2	48
1	14	7	4	6	4	5	5	5	6	5	5	5	4	6	6	6	4	3	3	3	2	3	5	5	3	4	3	3	3	2	3	3	3	2	1	3	2	2	4	4	3	3	3	2	3	17
1	13	7	4	2	3	2	7	5	6	4	7	2	4	2	1	4	1	3	2	4	4	4	3	1	5	3	5	3	5	5	5	5	5	1	1	1	1	1	5	2	1	4	1	1	3	27
1	12	7	4	6	2	6	1	5	5	6	5	2	5	3	1	4	1	4	4	3	4	4	3	5	4	4	5	4	5	4	3	3	5	1	1	1	1	1	6	6	5	5	6	5	3	53
1	15	7	7	6	6	6	5	7	7	1	6	1	7	2	2	3	1	3	2	4	4	1	1	1	5	1	1	1	1	1	1	1	1	1	1	1	3	5	1	1	1	1	1	1	2	43
1	13	7	7	7	7	7	7	7	7	6	7	7	7	6	4	4	6	4	3	4	4	4	5	4	5	3	5	3	5	5	4	5	5	1	1	1	1	1	6	5	6	6	5	5	1	33
1	14	7	7	7	7	4	7	6	7	6	7	5	7	6	4	7	7	4	4	3	4	4	5	5	5	5	5	5	5	5	5	5	5	5	3	5	5	5	5	6	5	5	6	6	2	49
2	13	8	4	6	5	5	1	7	7	5	5	5	3	4	1	1	2	4	2	4	3	2	3	2	1	2	3	4	3	2	4	3	4	1	1	2	2	1	4	4	1	2	5	3	3	17
2	13	8	4	6	4	4	4	5	6	2	1	1	4	5	5	1	1	3	4	4	3	4	3	4	2	4	5	5	4	5	5	5	5	1	1	1	1	1	5	5	4	5	5	4	1	55
2	15	8	5	5	5	7	4	5	7	5	7	5	5	5	3	5	1	3	2	3	3	4	4	5	2	4	4	3	2	2	2	3	3	3	5	5	4	4	3	3	2	2	1	2	1	999
2	13	8	6	5	7	7	4	5	7	6	5	3	5	5	2	4	5	3	2	3	3	4	4	3	4	4	4	4	5	2	5	5	5	2	1	3	4	1	3	5	5	6	4	5	1	27
2	16	8	5	6	7	7	7	3	6	5	7	3	5	7	3	5	3	4	3	4	4	4	4	4	4	4	4	4	4	2	4	4	5	2	1	1	1	1	6	5	5	4	4	6	2	999
2	14	8	3	5	4	5	5	5	6	5	6	3	3	3	2	3	3	3	3	3	3	3	4	5	3	4	4	4	4	4	4	4	4	4	1	2	2	2	3	3	2	4	2	3	2	999
1	13	8	6	6	7	5	5	4	7	5	5	2	5	6	2	3	2	3	3	4	2	4	2	5	3	2	4	3	5	4	5	5	4	1	3	1	2	3	2	2	2	6	3	6	1	38
1	14	8	5	5	1	4	6	6	7	2	7	7	3	1	1	1	5	3	1	4	2	4	1	2	4	2	2	2	2	4	5	4	5	1	1	1	1	1	2	1	1	6	4	4	2	999
1	13	8	5	6	6	5	4	6	7	5	6	5	4	4	3	4	4	4	4	4	4	4	3	3	3	2	3	2	5	3	4	4	4	1	1	1	1	1	3	2	3	3	3	3	3	26
1	15	8	4	6	4	6	6	6	7	7	5	6	4	4	2	3	2	4	4	3	4	4	5	5	5	5	5	5	5	5	5	5	5	1	1	1	1	1	4	4	4	4	4	4	3	36
1	14	8	6	7	5	7	5	5	2	6	6	5	5	4	2	5	3	3	3	4	3	4	4	5	4	5	5	5	5	4	4	4	5	2	1	2	2	2	4	3	3	2	3	3	3	35
1	15	8	6	6	6	7	5	5	3	6	5	6	6	6	3	4	6	4	3	4	4	4	3	5	5	3	4	3	4	1	3	3	3	1	1	1	2	1	5	5	4	5	5	5	1	53
1	14	8	6	7	5	7	7	6	7	6	6	7	7	6	4	7	6	4	3	3	4	4	4	3	4	3	3	4	4	3	3	3	4	1	1	1	1	1	4	5	3	6	5	5	1	57
1	14	8	6	5	5	6	2	5	5	6	2	2	4	4	4	2	2	3	3	3	3	3	5	5	5	4	4	5	4	4	3	4	4	3	1	2	1	2	5	5	5	6	6	6	1	55
1	14	8	6	7	6	7	6	7	7	7	7	7	6	6	4	4	6	4	3	3	3	3	5	5	5	4	4	5	5	4	4	5	5	1	1	1	1	1	5	5	5	5	5	5	3	999
1	13	8	6	7	6	7	6	6	7	3	6	6	3	3	4	3	2	4	3	4	3	4	5	5	5	4	4	4	5	4	4	4	5	3	1	2	2	2	4	5	5	5	5	4	3	29
1	14	8	3	2	5	4	7	4	5	7	7	7	6	4	1	6	3	4	4	4	4	4	5	5	5	5	5	5	5	5	4	5	5	1	1	1	1	1	6	6	6	6	6	6	2	27
1	13	8	4	3	2	6	5	3	4	5	6	6	1	6	1	3	3	3	2	3	2	3	2	5	3	3	4	3	5	5	2	4	5	1	1	1	4	1	4	3	2	6	5	4	1	42
1	13	8	4	4	4	4	2	5	1	2	3	2	5	3	1	1	2	2	999	3	4	3	5	5	5	4	4	5	4	5	4	5	5	1	1	1	1	1	6	6	6	5	5	5	1	66
2	15	8	5	6	6	6	2	6	7	6	6	5	6	4	3	5	3	3	1	1	1	2	2	2	2	1	1	1	1	1	2	1	3	2	3	1	1	1	1	1	2	1	1	1	3	27
2	14	8	4	6	4	6	1	4	2	1	6	4	5	4	1	2	3	3	2	3	2	3	4	5	5	4	5	4	4	4	4	4	4	1	1	3	2	1	6	6	5	5	6	6	1	36
2	14	8	6	7	7	7	7	6	7	7	7	7	6	6	6	6	7	4	3	4	4	4	4	4	4	4	4	4	4	4	4	4	5	2	1	4	2	2	6	6	5	6	5	6	1	48
2	14	8	6	7	6	7	6	6	7	7	7	6	6	5	4	6	6	3	2	2	2	4	2	3	2	4	2	4	2	2	1	4	2	1	1	2	1	1	4	2	3	5	5	2	1	48
2	14	8	3	3	4	3	3	3	7	3	4	1	5	3	3	4	1	4	4	4	4	4	4	2	4	4	3	3	3	3	2	3	3	2	1	1	2	1	2	1	1	1	1	1	3	48
2	14	8	4	6	5	7	5	5	7	6	7	5	6	6	4	4	4	3	2	3	2	3	4	3	4	4	3	3	3	4	3	3	3	2	1	3	2	1	5	4	6	6	6	5	1	42
1	15	8	5	6	3	3	6	6	6	5	999	3	6	6	2	3	3	4	4	3	4	4	5	4	4	4	4	4	5	4	4	4	4	1	1	1	1	1	4	4	3	4	4	4	2	33
1	14	8	6	5	5	2	3	4	6	5	3	5	5	3	2	2	3	4	2	4	3	3	5	5	5	1	2	1	5	4	2	4	2	1	1	3	1	4	6	4	6	6	6	6	1	48
1	13	8	3	7	6	7	6	7	2	5	7	6	3	4	1	4	3	3	2	2	3	3	2	4	3	3	3	4	3	4	4	4	3	4	3	4	5	4	4	4	4	6	4	5	1	53
1	13	8	6	5	2	6	6	3	7	2	5	5	2	5	1	2	1	4	3	4	4	4	5	5	5	5	5	5	5	4	4	5	4	1	1	1	1	1	5	5	5	5	5	5	3	48
1	14	8	4	3	2	1	2	3	5	4	1	4	2	3	1	1	2	3	1	1	4	2	3	5	3	4	4	4	5	3	3	4	4	2	1	4	2	2	6	6	4	5	5	5	1	34
1	14	8	5	5	5	4	5	6	6	6	5	5	6	6	2	4	2	4	3	4	4	4	5	5	1	5	5	5	5	1	5	5	5	1	1	1	2	1	6	6	6	6	6	6	3	52
1	15	8	5	6	5	6	4	4	6	6	6	5	4	6	3	5	3	3	2	3	2	3	3	3	3	3	4	5	3	4	4	4	4	2	1	2	2	4	4	3	2	2	2	3	2	27
1	15	8	2	6	5	7	6	3	5	7	6	6	2	6	2	5	6	4	3	4	3	4	5	4	4	4	5	5	5	5	5	5	999	5	1	2	3	2	2	2	2	2	2	2	2	17
1	14	8	4	4	5	5	4	5	6	4	6	3	5	5	3	3	6	3	2	3	3	4	3	4	4	3	3	4	4	3	3	3	4	2	1	1	2	1	4	4	4	5	4	3	1	42
1	13	8	5	3	2	3	5	5	7	3	3	3	6	5	1	3	6	3	3	2	3	3	4	4	4	4	4	4	4	4	3	4	4	2	1	1	1	1	5	5	6	5	5	5	3	33
1	13	8	5	7	4	5	3	4	7	7	6	4	3	6	1	1	1	4	4	4	4	4	5	5	5	5	5	5	5	5	5	5	5	1	1	1	1	1	6	6	6	6	6	6	1	41
1	14	8	5	5	4	5	4	5	6	5	4	5	5	5	4	3	3	4	3	3	3	3	3	4	3	4	3	3	3	3	3	3	3	3	1	1	1	1	4	5	4	5	5	5	2	42
1	14	8	6	6	6	6	6	5	6	5	6	6	6	5	6	5	5	3	3	3	3	3	4	5	4	4	4	4	5	4	5	5	4	2	1	1	1	1	5	4	4	5	4	5	1	52
1	14	8	2	4	2	5	4	2	7	2	5	5	2	3	2	2	2	4	1	4	2	4	5	5	5	5	5	5	3	4	4	4	5	4	1	2	2	2	6	5	6	5	5	5	2	27
2	16	9	6	6	7	7	5	6	7	6	6	5	4	4	3	5	3	3	2	3	3	3	4	5	4	4	4	4	3	3	4	3	4	2	1	1	1	1	3	6	3	4	4	2	2	27
2	15	9	6	5	5	6	5	5	7	6	7	7	6	5	3	5	3	2	2	2	2	3	3	4	2	2	2	2	3	2	2	2	2	4	1	1	4	2	2	2	2	3	3	4	3	33
2	16	9	6	7	6	7	7	6	5	5	7	6	5	3	2	5	3	3	1	2	2	3	4	2	2	2	2	2	2	1	1	2	2	3	1	5	1	1	1	1	1	6	3	4	3	27
2	14	9	2	5	1	5	2	5	7	2	2	4	3	4	1	2	2	3	3	2	3	3	3	3	2	2	3	2	3	3	2	3	3	1	1	1	1	1	3	4	4	4	3	4	2	42
2	15	9	7	2	7	7	6	4	6	6	7	4	7	6	2	2	4	4	2	4	4	4	5	5	5	5	5	5	5	5	3	5	5	1	1	1	1	1	4	4	4	5	5	4	2	43
2	17	9	3	4	4	5	2	4	6	3	6	4	5	4	2	6	2	2	2	2	2	3	1	1	1	1	1	1	1	1	1	1	1	5	2	2	4	3	1	1	1	1	1	1	3	49
2	14	9	1	2	4	3	1	1	6	3	2	1	2	2	1	1	1	3	3	2	3	3	4	4	1	4	4	4	3	4	3	4	4	4	2	1	2	2	6	6	4	6	6	6	2	48
2	15	9	2	4	2	6	1	2	7	3	7	999	2	1	1	3	1	3	3	4	2	3	5	5	5	5	5	5	1	2	1	1	1	2	1	1	1	1	6	6	2	6	6	3	1	32
1	16	9	6	6	5	6	6	6	6	5	5	6	6	6	3	7	7	3	3	3	2	4	2	2	2	2	2	2	2	2	2	3	3	1	1	1	1	1	4	6	6	1	3	6	2	38
1	14	9	1	4	1	2	1	2	2	1	1	1	6	7	1	6	6	3	3	3	4	5	5	3	4	3	3	4	4	4	1	3	1	1	1	1	1	1	1	1	1	1	1	1	3	28
1	15	9	2	5	5	5	4	3	6	6	3	6	4	5	3	3	5	3	3	3	3	4	3	3	3	4	4	2	3	3	3	3	3	2	1	2	1	2	4	3	3	4	4	3	1	26
1	15	9	1	6	1	6	1	2	7	1	2	2	1	2	1	2	2	3	2	3	3	4	5	5	5	2	3	3	3	3	1	2	2	2	3	3	1	1	2	3	2	5	2	4	2	35
1	14	9	3	7	3	7	4	4	7	6	1	6	1	1	1	2	4	4	4	4	4	4	4	5	4	5	4	4	3	3	3	3	3	2	1	1	1	1	6	6	6	6	6	6	1	41
1	14	9	1	1	1	2	1	2	6	1	1	1	1	2	1	1	1	4	3	4	4	4	3	1	3	4	2	5	1	5	1	2	1	1	1	1	1	1	1	1	1	1	1	1	2	49
1	15	9	3	2	1	2	1	3	5	1	3	1	5	1	1	1	1	4	4	4	4	4	5	5	5	5	5	5	4	4	5	5	4	1	1	1	1	1	6	6	5	5	5	6	2	48
1	15	9	2	1	4	1	7	4	7	4	6	4	1	1	1	4	3	4	3	4	4	3	5	3	5	5	5	5	3	5	5	5	5	1	1	1	1	3	6	5	6	5	6	6	1	45
1	15	9	2	2	2	3	2	1	5	2	4	2	1	2	1	1	2	3	2	3	2	3	1	1	1	1	1	2	1	2	1	1	2	1	1	2	2	2	1	2	1	1	1	1	1	33
1	15	9	3	5	2	4	1	3	6	4	5	2	2	3	1	2	1	3	2	4	4	3	4	4	2	2	4	4	3	3	2	3	3	1	1	3	1	1	4	4	4	4	4	4	3	45
1	14	9	1	4	2	4	2	1	4	2	2	1	2	2	1	1	1	4	4	4	4	4	3	5	5	5	5	5	2	1	1	3	1	3	1	1	3	3	6	6	6	6	6	6	2	71
1	15	9	3	1	2	2	5	5	4	2	5	2	6	6	1	2	4	3	3	2	3	2	4	5	5	4	3	3	2	2	2	1	1	2	1	2	2	1	5	5	5	3	1	3	3	43
2	11	6	5	6	5	6	7	6	6	6	7	7	6	5	2	4	3	3	3	3	3	3	4	3	3	2	3	2	4	4	4	4	4	1	1	2	2	1	3	3	3	5	3	4	1	28
2	12	6	5	5	6	5	6	6	7	6	4	6	6	6	2	4	3	3	3	3	2	4	3	4	4	3	3	2	3	3	2	4	2	3	4	3	3	2	5	5	4	3	4	4	1	41
2	11	6	6	6	6	7	6	6	5	7	7	7	4	6	6	6	5	3	3	3	4	4	4	3	3	4	4	4	3	3	4	3	4	3	1	1	1	1	4	3	5	5	4	4	3	34
2	11	6	6	6	3	999	5	5	7	999	7	6	3	5	2	5	4	3	2	3	3	4	4	4	4	2	5	4	5	5	4	4	5	1	1	4	2	2	4	4	3	4	5	4	3	34
2	11	6	5	6	7	7	7	6	5	7	7	7	5	5	3	5	3	3	3	3	2	4	4	4	4	2	4	5	5	5	5	5	5	2	2	2	2	1	2	3	2	4	4	4	1	41
2	999	6	6	6	5	7	6	7	7	7	7	7	5	6	1	5	7	3	2	1	3	4	4	4	5	3	3	4	5	4	4	4	5	4	2	4	2	2	1	4	4	4	4	4	1	53
2	11	6	5	7	7	7	7	7	7	5	7	6	5	7	6	6	6	3	3	4	3	4	5	5	5	4	5	5	5	5	5	5	5	1	1	2	1	1	5	5	6	6	6	6	1	49
2	12	6	6	4	3	4	6	6	5	6	5	6	4	4	1	5	4	3	3	4	2	3	4	4	4	3	3	5	5	5	5	5	5	1	1	2	999	2	3	3	4	4	3	3	1	41
2	11	6	5	6	4	7	6	6	7	7	7	7	4	4	1	4	5	4	2	3	3	4	3	5	5	4	4	5	4	3	3	5	5	4	1	4	2	2	4	3	3	3	3	3	2	36
2	999	6	7	7	7	6	7	7	7	7	7	7	7	7	7	5	5	4	3	4	3	3	5	5	5	5	5	5	5	5	5	5	5	1	1	1	1	1	5	5	6	6	6	6	1	48
2	12	6	4	6	7	6	6	6	7	6	7	4	3	5	4	7	3	3	3	4	3	4	5	5	5	5	5	5	5	5	5	5	5	2	1	3	999	1	6	5	6	6	6	6	1	26
2	11	6	2	7	4	7	7	7	7	7	7	7	7	3	1	7	1	2	4	4	4	4	1	2	5	3	4	5	5	5	5	5	5	1	1	1	1	1	2	2	1	6	6	1	3	42
2	11	6	2	6	3	6	5	6	7	5	7	7	5	5	1	3	5	3	2	3	3	4	4	4	4	2	4	4	4	4	3	3	5	3	1	2	1	1	1	2	1	2	1	2	1	63
2	11	6	7	7	6	6	7	6	7	6	7	6	6	6	4	6	4	4	3	3	3	4	4	3	3	3	3	3	3	3	3	3	3	3	2	4	2	3	4	4	4	4	4	4	1	47
1	11	6	5	4	4	6	6	6	6	7	6	6	5	6	1	1	5	3	3	4	3	3	3	5	4	4	4	4	4	4	4	4	4	2	1	2	2	2	5	3	4	4	4	5	1	41
1	11	6	1	7	7	1	7	7	7	7	7	6	1	1	1	1	1	4	2	4	2	4	5	5	5	5	5	2	5	3	3	3	4	1	1	2	1	1	6	6	5	6	6	6	1	48
1	11	6	5	6	4	4	4	5	6	3	5	3	4	4	3	4	2	2	2	3	2	3	3	3	3	3	2	3	2	3	2	2	2	3	2	3	2	1	4	4	2	2	2	3	1	41
1	11	6	3	6	3	6	5	5	6	2	7	4	4	4	1	3	3	3	2	4	3	3	4	3	4	4	4	4	4	4	4	4	5	1	1	2	1	1	3	2	3	5	4	4	1	60
1	14	6	1	5	1	7	7	7	7	7	5	7	1	2	1	4	1	4	4	4	4	4	5	5	5	4	5	4	5	5	5	5	5	1	1	1	1	1	6	6	6	6	6	5	1	33
1	12	6	6	5	6	3	6	4	4	5	7	5	999	5	2	4	2	3	3	4	3	3	2	5	5	4	4	4	4	3	3	4	4	2	1	1	2	2	6	5	5	4	3	6	1	41
1	11	6	6	6	7	7	7	7	7	5	7	2	2	2	1	2	4	4	4	3	4	4	5	5	5	5	5	5	4	4	4	4	5	1	1	1	1	1	6	6	6	6	6	5	1	48
1	11	6	2	6	6	7	7	6	7	4	6	7	1	6	1	1	4	4	4	4	4	4	5	5	4	5	5	5	5	4	5	5	5	1	1	1	1	1	6	5	6	6	6	5	2	29
1	12	6	5	6	3	7	6	6	7	5	6	6	6	6	1	2	6	3	3	3	3	4	5	4	5	5	4	4	5	4	3	4	5	1	1	1	1	1	6	4	3	2	2	3	1	41
2	13	6	1	1	1	1	1	1	4	1	1	7	7	1	1	1	7	4	1	1	1	4	1	4	1	1	1	1	1	1	1	1	1	5	5	1	5	5	6	6	1	6	6	6	2	52
2	11	6	4	4	4	4	4	5	5	6	#NULL!	6	4	6	4	5	4	3	3	3	3	3	3	4	3	3	4	3	3	3	3	3	4	2	1	4	2	2	4	4	4	4	4	4	2	27
1	12	6	1	7	4	7	7	1	7	7	7	7	1	1	1	4	1	1	4	2	4	3	5	5	5	5	5	5	5	5	5	5	5	1	1	3	1	3	4	6	4	5	4	5	2	36
1	13	6	6	7	5	6	6	6	7	5	7	6	7	4	1	3	4	4	3	3	3	3	5	5	5	5	5	5	5	5	5	5	5	1	1	2	1	1	5	5	3	5	5	3	3	17
1	11	6	1	7	2	4	5	4	6	1	999	3	5	4	1	1	1	4	2	4	4	4	5	5	5	4	5	5	5	5	3	5	5	4	1	1	1	1	5	5	6	4	6	5	1	33
1	11	6	7	7	7	7	2	999	1	7	7	7	999	3	2	4	7	4	4	3	4	4	5	5	5	5	5	5	5	1	5	5	5	1	1	1	2	4	6	6	6	6	6	6	2	33
1	12	6	5	6	4	4	4	6	6	7	5	5	4	5	2	4	2	3	3	4	3	3	4	5	4	4	4	4	5	4	3	4	5	1	1	2	1	1	5	3	6	5	5	5	1	29
1	11	6	3	5	2	3	4	5	7	6	5	5	6	4	3	1	2	3	2	3	2	3	4	3	3	4	4	4	4	3	3	3	4	2	1	2	2	2	5	3	4	4	5	3	1	49
1	12	6	4	3	1	3	7	5	6	4	4	4	6	4	3	1	3	4	3	4	4	4	5	5	5	4	4	3	3	1	1	1	4	2	1	1	1	2	6	5	6	6	6	6	2	33
1	11	6	1	7	7	7	7	1	7	7	7	7	7	7	1	1	3	4	4	4	4	4	5	5	5	5	5	5	5	5	5	5	5	1	1	1	1	1	6	6	6	6	6	6	1	45
1	11	6	6	6	4	5	7	2	7	5	6	5	3	4	4	1	3	2	2	2	4	3	3	5	4	3	3	4	5	4	5	4	5	1	1	3	2	3	5	4	3	4	3	4	3	41
1	11	6	5	4	5	6	7	7	6	6	7	7	7	7	2	2	2	4	4	4	4	3	5	5	5	5	5	5	5	5	4	5	5	1	1	1	1	1	6	6	6	6	6	5	1	70
2	12	7	4	6	4	7	5	5	7	7	7	6	4	4	1	4	1	4	3	4	4	4	5	5	5	5	5	5	5	5	4	5	5	2	1	3	4	1	5	6	5	5	4	5	3	51
2	13	7	5	5	4	2	5	4	6	3	6	5	5	3	2	2	2	3	1	3	2	3	5	4	2	2	3	2	2	3	2	2	2	4	2	5	4	4	6	3	6	6	5	4	1	30
2	12	7	6	4	5	7	5	5	7	5	7	7	6	4	2	5	1	3	2	3	2	4	3	2	3	2	4	4	3	4	2	4	5	1	1	2	1	1	1	1	1	2	1	2	3	33
2	12	7	5	5	6	7	7	5	7	6	6	6	6	6	3	5	4	3	4	3	4	3	5	4	4	3	5	4	3	3	2	4	4	1	1	2	4	2	6	2	4	3	5	4	1	59
1	12	7	6	7	6	7	7	7	7	6	7	6	7	6	3	4	6	3	3	3	4	3	5	3	4	3	4	3	4	4	4	3	4	2	1	2	2	3	3	3	2	3	3	3	1	71
1	13	7	6	5	3	4	5	6	6	6	7	6	4	5	2	1	1	3	3	4	3	4	5	4	4	4	4	4	5	4	4	4	4	1	1	1	1	4	5	5	5	5	5	4	2	65
1	12	7	6	7	6	7	6	7	7	6	7	5	6	5	6	5	4	3	4	3	3	3	5	5	5	5	5	5	5	5	4	5	5	2	1	2	4	1	6	5	5	6	6	5	1	52
1	12	7	7	6	7	7	7	6	7	4	5	4	7	6	3	4	6	4	3	3	4	4	4	5	5	4	5	3	5	5	4	5	5	2	2	3	2	2	4	4	3	6	6	6	1	28
1	13	7	7	6	7	7	7	7	7	3	7	3	7	5	2	2	4	4	4	4	4	4	5	5	5	5	5	5	5	5	5	5	5	5	1	1	1	1	6	6	6	6	6	6	1	48
1	12	7	6	7	5	5	7	7	7	6	7	6	6	6	2	4	3	3	4	4	3	4	5	4	5	3	4	4	5	4	5	5	5	1	1	2	4	1	5	6	6	6	5	5	1	59
2	13	7	7	7	5	7	7	5	7	4	7	4	6	6	1	2	2	4	3	4	3	4	4	5	4	3	5	5	4	5	3	4	5	2	1	1	1	1	6	6	6	6	6	6	1	49
2	12	7	5	5	4	6	7	5	4	5	6	5	6	3	3	6	4	4	3	4	2	4	5	5	5	5	5	5	5	5	4	5	5	1	1	1	1	1	6	6	6	6	6	6	1	57
2	12	7	6	7	7	7	7	6	7	6	7	5	7	7	4	4	4	4	4	4	4	4	4	3	4	4	5	4	5	5	5	5	4	1	1	1	1	1	4	5	4	3	4	5	1	42
1	12	7	4	7	3	7	3	5	4	4	5	3	7	3	1	1	1	4	3	4	4	3	4	5	4	5	5	5	3	5	4	4	3	3	1	1	3	1	2	3	6	3	3	1	3	38
1	12	7	6	4	4	5	4	6	3	4	6	5	2	5	3	5	4	3	2	3	3	3	2	4	4	4	4	4	2	2	2	2	2	4	2	2	4	4	5	4	5	5	5	5	1	49
1	12	7	4	3	2	3	4	5	6	2	4	6	999	5	1	2	2	3	3	3	3	2	3	3	3	3	3	4	3	3	3	3	4	3	1	1	2	3	2	4	3	4	3	3	2	89
1	14	7	7	7	7	7	7	7	7	7	7	7	7	7	3	5	5	3	2	3	3	4	5	3	4	3	4	5	5	4	5	5	4	1	1	3	1	1	4	4	3	5	5	2	1	47
1	12	7	1	6	2	5	4	4	7	7	7	5	6	3	1	1	1	2	1	3	3	3	3	3	4	3	2	2	3	2	2	3	3	3	1	2	1	1	3	3	3	3	3	3	1	40
1	12	7	5	7	6	5	7	2	1	1	7	2	1	4	7	3	6	3	4	4	3	4	5	5	5	5	5	5	5	4	4	4	5	2	1	1	1	1	6	5	6	6	6	6	2	26
1	13	7	6	7	7	6	7	5	6	5	7	6	3	2	2	2	3	4	3	3	4	3	5	5	5	5	5	4	5	5	5	5	5	1	1	2	2	2	6	6	6	6	5	5	1	43
1	12	7	6	7	5	5	6	4	7	5	7	7	3	4	3	4	3	4	3	4	3	2	5	5	4	5	5	5	5	5	4	5	5	4	1	3	1	1	6	5	4	3	6	3	1	86
1	12	7	4	7	4	7	6	5	4	6	6	5	5	3	1	3	2	3	2	3	4	3	3	3	4	2	2	2	5	4	5	5	5	1	1	2	1	1	2	1	2	3	2	2	3	27
1	13	7	3	6	2	6	4	4	6	3	6	3	3	3	1	4	2	4	4	4	4	4	5	5	1	5	5	5	5	3	5	5	5	1	1	1	1	1	6	6	6	6	6	6	1	53
2	14	8	3	5	5	5	3	5	2	3	5	3	3	3	2	3	2	4	4	3	3	4	4	5	5	2	4	4	4	2	2	4	4	2	1	2	1	1	4	4	2	2	2	2	1	40
2	13	8	6	7	7	7	4	5	7	7	7	7	7	7	4	4	5	3	2	3	3	3	5	5	3	5	5	4	3	3	3	3	3	1	2	2	2	1	6	4	2	3	4	5	1	48
2	14	8	5	6	3	5	4	6	7	5	6	5	4	4	2	5	2	3	2	3	2	2	3	2	3	2	2	2	1	1	1	1	1	3	1	3	2	2	3	2	2	1	1	1	1	53
2	14	8	5	6	7	7	6	6	6	6	6	6	4	6	5	6	5	3	3	3	3	3	4	3	4	3	4	4	3	3	4	3	4	2	2	2	1	3	3	3	2	2	2	2	3	42
2	14	8	4	6	4	5	5	4	5	5	4	5	3	4	2	4	4	4	4	4	4	4	5	5	3	5	5	4	3	3	2	3	3	1	1	1	1	1	6	6	6	6	6	6	1	36
2	14	8	6	5	5	5	5	6	5	4	5	6	6	5	2	5	4	3	2	3	3	3	1	4	1	3	1	4	3	2	1	3	3	1	1	1	1	1	1	1	1	1	1	1	2	45
2	14	8	6	5	4	4	6	7	5	6	5	6	5	4	3	3	3	3	2	3	3	3	3	3	2	2	2	2	3	2	2	2	2	1	1	1	1	2	2	2	2	2	2	2	1	36
2	14	8	4	2	2	3	5	5	7	2	6	5	1	4	1	2	1	3	1	2	3	3	3	3	3	4	3	2	4	2	3	4	5	2	2	2	2	1	3	2	2	2	3	4	1	25
2	13	8	7	5	3	3	3	6	6	6	5	3	4	3	3	2	5	3	1	2	2	3	2	2	2	2	1	1	4	3	2	2	3	4	1	1	1	4	1	1	1	1	1	1	1	41
2	14	8	6	5	4	5	6	6	5	3	6	5	4	4	1	5	1	3	3	3	2	3	3	3	3	3	2	3	3	3	3	4	3	2	1	1	1	3	4	4	4	4	4	4	3	24
1	13	8	6	7	7	7	7	6	7	7	7	7	6	6	1	7	7	4	4	3	4	4	5	5	5	5	5	5	5	5	5	5	5	1	1	1	1	1	4	4	5	6	4	6	1	60
1	14	8	6	6	7	5	5	6	7	6	7	5	6	6	6	6	6	3	3	3	3	4	4	4	3	4	4	3	3	3	3	4	5	3	2	2	1	3	4	4	4	5	3	4	1	38
1	14	8	5	7	7	7	7	7	7	7	7	7	6	5	1	4	1	3	3	4	2	4	5	4	2	2	2	2	5	2	3	3	4	3	1	1	1	1	2	2	1	1	1	1	1	26
1	14	8	6	6	4	6	5	6	2	7	7	2	7	6	6	2	2	3	1	4	3	3	5	5	5	5	5	5	5	4	5	5	5	1	1	4	4	1	6	6	4	5	4	4	1	33
1	15	8	5	6	5	6	2	6	7	3	3	2	7	5	1	3	1	3	3	4	4	4	5	5	5	5	5	5	5	5	5	5	5	1	1	2	2	1	5	6	5	6	5	6	3	49
1	14	8	5	6	6	7	7	5	7	3	7	6	7	6	1	6	3	4	3	4	4	4	5	5	5	4	5	5	5	5	4	5	3	1	1	1	1	1	4	6	4	4	4	4	1	43
1	14	8	6	7	6	6	5	6	7	6	6	6	7	6	2	5	6	3	3	4	3	3	5	5	5	1	5	5	5	5	1	5	5	1	2	2	2	1	6	6	6	6	6	6	1	48
1	14	8	7	7	6	7	4	5	7	6	6	4	7	6	5	3	3	4	4	4	4	4	5	5	5	5	5	5	5	5	5	5	5	1	1	1	1	1	6	6	5	6	5	6	1	56
1	15	8	4	7	6	7	6	4	7	5	7	5	6	7	2	7	3	3	2	4	3	4	5	3	5	5	5	5	5	5	4	5	5	1	1	1	1	1	6	6	6	6	3	6	1	36
2	15	9	6	6	6	6	6	6	7	7	7	7	6	5	4	5	4	4	3	4	2	3	5	5	5	5	5	5	4	5	4	5	5	2	2	1	2	1	6	6	5	6	6	6	1	52
2	15	9	6	5	6	7	4	6	7	4	7	6	4	3	2	4	2	3	1	2	2	1	3	4	3	4	3	3	3	3	3	3	3	3	3	3	4	3	4	3	2	3	4	2	1	52
2	14	9	4	4	4	7	4	5	6	6	6	6	3	4	1	4	3	2	1	1	1	2	3	1	2	2	1	2	2	3	3	1	3	2	3	1	2	2	1	1	1	1	1	1	3	33
2	15	9	5	7	4	7	5	6	7	6	7	6	4	5	2	5	3	4	3	4	4	4	1	3	3	2	3	2	1	1	1	1	1	5	1	3	3	1	1	3	1	1	1	2	2	41
2	14	9	5	5	6	6	4	5	7	4	6	4	4	4	4	5	4	3	2	3	2	3	3	4	4	3	2	3	2	2	2	3	3	3	3	4	4	4	4	4	3	4	3	5	1	41
1	15	9	7	7	4	7	4	7	5	2	7	4	4	5	5	5	7	1	1	3	1	3	2	3	2	1	1	2	2	3	4	1	3	1	1	4	1	1	4	4	5	5	4	4	2	41
1	14	9	5	4	2	4	1	3	7	2	3	1	1	1	1	3	2	1	1	2	1	2	2	2	1	2	2	2	1	1	1	1	1	2	2	2	2	4	2	2	4	4	3	2	1	66
1	15	9	3	4	3	5	4	4	2	3	6	5	5	4	2	3	3	3	3	3	4	4	4	3	3	3	3	2	2	2	1	3	2	2	2	3	3	3	2	4	3	5	2	4	3	33
1	16	9	5	6	2	4	6	4	7	5	7	2	6	4	1	1	2	4	3	4	3	4	4	3	3	4	4	4	5	4	5	5	5	1	1	1	1	1	1	1	1	1	1	5	1	51
1	16	9	7	6	3	6	5	7	7	7	7	5	5	4	7	4	6	4	4	4	4	4	5	5	5	5	5	5	5	5	5	5	5	1	1	1	1	1	4	5	6	4	5	2	3	45
2	11	6	4	7	6	7	5	7	7	6	6	6	1	3	2	4	4	2	2	2	3	3	5	5	3	3	3	3	3	4	3	4	5	1	1	3	3	3	5	3	3	6	4	2	3	33
2	999	6	5	4	5	6	6	5	6	4	5	5	5	4	3	5	4	4	3	4	3	3	3	4	4	4	4	4	4	3	3	3	4	2	1	2	2	1	6	5	6	6	6	5	2	38
2	12	6	6	5	4	5	7	6	6	6	6	7	5	5	3	4	4	3	2	3	3	3	1	3	2	2	2	3	3	2	2	2	3	1	1	3	3	1	1	1	1	4	4	3	2	41
2	11	6	6	4	3	4	2	4	6	3	5	6	5	2	4	3	2	2	1	2	3	3	2	3	2	2	2	1	3	2	1	1	1	2	4	3	3	4	2	1	1	1	1	2	2	60
2	12	6	4	5	5	5	4	6	7	7	6	7	6	5	3	5	4	3	3	3	4	4	4	4	3	3	4	4	3	4	4	4	3	2	2	3	3	3	3	4	3	5	3	4	2	43
2	12	6	6	6	6	7	6	5	7	7	6	6	6	6	4	6	4	4	3	4	4	3	4	4	5	3	4	3	3	3	3	3	3	2	1	2	1	1	4	5	3	5	3	2	2	17
2	12	6	6	6	5	5	6	6	6	7	5	6	5	6	3	3	4	3	3	3	3	2	4	4	4	3	4	4	3	4	3	3	4	2	1	2	2	1	4	4	3	4	3	3	3	36
2	12	6	4	4	1	6	7	5	1	7	5	7	4	4	1	3	7	4	2	1	999	3	4	5	3	5	5	4	5	4	4	2	5	1	1	1	4	1	5	5	4	3	3	6	2	999
2	11	6	6	7	4	4	6	6	7	7	4	7	3	4	1	4	4	4	1	3	2	4	5	5	5	5	5	5	3	3	3	3	4	1	1	1	1	1	5	4	4	6	1	3	1	41
2	12	6	4	6	4	4	4	5	7	5	4	6	3	4	1	3	1	3	1	1	2	3	3	2	3	2	2	3	3	3	3	3	3	1	1	3	3	3	1	1	1	1	1	1	3	999
2	12	6	6	7	6	7	7	6	6	6	7	7	7	6	4	4	4	4	3	4	4	3	3	3	3	3	3	4	4	4	3	3	4	2	1	1	2	1	5	4	4	3	3	4	3	27
1	12	6	4	7	6	7	7	7	7	5	7	4	7	7	4	3	7	4	4	3	4	4	5	5	5	5	5	5	5	5	5	5	5	1	1	1	1	1	4	6	4	4	4	4	3	29
1	13	6	7	7	7	7	7	7	7	7	1	7	1	1	1	1	1	4	4	4	4	4	5	5	5	5	5	5	5	5	5	5	5	1	1	5	4	1	6	6	6	6	6	6	2	32
1	13	6	7	7	7	7	7	7	7	7	7	7	7	7	7	7	7	4	4	4	4	4	4	5	5	5	5	5	5	5	5	5	5	1	1	1	1	1	6	6	6	6	4	4	2	999
1	13	6	7	7	7	7	7	7	7	7	7	7	6	7	4	6	6	4	4	4	2	4	5	4	5	5	5	5	5	4	5	5	5	4	1	1	4	2	4	5	5	5	4	4	3	43
1	999	6	7	7	5	6	5	7	7	7	7	6	4	4	4	6	5	4	3	4	3	3	5	5	5	4	5	4	5	4	5	5	5	4	1	1	1	1	6	6	6	6	6	6	3	65
1	11	6	7	7	6	7	7	7	7	6	7	6	6	6	3	6	5	4	3	4	4	4	5	5	5	5	5	4	5	4	5	5	3	5	1	1	2	4	5	5	4	5	5	5	2	33
1	12	6	3	7	7	7	7	7	7	1	7	7	7	1	1	7	7	4	4	4	4	4	5	5	5	5	5	5	5	5	5	5	5	2	1	1	1	1	6	6	6	6	6	6	2	41
1	13	6	6	7	6	6	7	7	7	7	7	7	6	6	5	5	6	3	3	4	3	3	4	4	4	4	4	4	4	2	5	2	5	4	1	2	1	1	4	5	5	5	4	4	2	36
1	12	6	5	6	3	4	5	6	7	7	6	7	1	5	1	2	4	2	3	2	3	4	5	5	2	5	4	5	3	4	3	4	4	2	1	2	3	1	2	4	5	4	1	1	3	42
1	12	6	2	7	7	7	7	7	7	7	7	7	7	7	2	7	2	4	4	4	4	4	5	5	5	5	5	5	5	5	5	5	5	1	1	1	1	1	6	6	6	6	6	6	3	34
1	13	6	7	7	7	7	6	6	6	7	6	5	7	6	6	6	2	3	4	4	3	3	3	2	2	3	3	3	4	3	2	3	4	3	1	2	3	1	1	3	5	4	3	4	2	36
1	11	6	7	6	7	7	7	7	7	6	7	5	5	6	2	4	3	4	3	3	4	3	4	5	4	4	5	5	5	4	4	4	5	1	1	1	1	1	5	5	6	6	6	6	3	57
1	12	6	3	6	3	7	7	6	7	7	7	7	3	4	1	3	1	3	3	1	2	1	3	2	3	4	2	3	5	3	4	2	4	1	1	2	3	1	2	3	4	1	2	2	3	48
2	13	7	5	6	7	6	6	6	7	5	7	7	6	7	4	5	3	3	3	3	3	4	5	5	4	4	4	4	5	4	5	5	5	4	2	3	1	4	4	4	4	4	4	4	2	18
2	13	7	4	3	6	4	5	5	5	5	5	5	3	4	3	3	3	3	3	2	3	3	3	3	1	2	4	3	3	2	3	3	3	2	1	2	2	2	4	5	5	4	5	4	2	41
2	13	7	7	7	4	4	7	4	7	7	7	7	4	7	3	4	3	4	4	1	4	1	5	5	5	5	5	5	4	5	5	5	5	1	1	1	5	1	6	6	6	6	6	6	3	38
2	12	7	3	5	4	4	7	4	7	7	7	7	6	7	1	7	3	4	4	4	3	4	5	4	1	5	5	5	5	3	5	5	5	1	1	1	1	1	6	6	6	6	6	6	3	48
2	13	7	3	3	3	4	2	5	6	5	6	6	6	5	2	5	6	3	2	3	2	3	4	4	4	2	4	4	3	2	2	3	3	2	1	1	1	1	3	3	2	2	3	4	2	48
2	13	7	5	5	2	5	6	6	7	3	7	3	6	3	3	5	2	3	4	3	3	3	4	4	4	4	4	4	4	2	4	4	5	2	1	2	2	2	5	4	2	2	4	4	3	41
2	12	7	1	3	3	3	7	2	2	1	7	1	6	5	1	1	5	2	2	3	3	2	4	4	4	2	3	3	4	3	3	3	4	1	1	4	2	1	4	3	3	3	3	2	3	38
1	14	7	2	1	3	3	4	4	7	3	4	5	3	4	3	4	2	4	4	4	4	1	3	4	2	3	2	3	2	3	2	2	3	1	1	1	1	1	6	6	3	2	3	3	3	27
1	12	7	5	1	4	5	2	2	2	1	6	1	3	2	1	2	3	3	1	4	3	3	4	4	3	3	4	2	3	5	4	3	5	1	1	2	2	1	1	1	1	1	1	1	3	999
1	14	7	1	7	2	6	5	4	7	3	7	7	6	6	5	2	1	4	3	4	4	4	5	5	5	5	5	5	5	5	5	5	5	1	1	1	1	1	6	6	6	6	6	6	2	33
1	13	7	3	2	3	5	7	4	7	1	7	5	3	5	1	5	6	4	3	3	3	4	1	3	2	4	2	1	1	1	3	1	1	4	1	1	1	1	4	4	1	5	2	2	3	33
1	13	7	2	5	3	7	6	7	2	1	7	4	4	1	1	2	1	3	2	4	2	1	4	5	4	3	4	3	3	3	3	3	3	2	1	1	1	1	6	6	4	4	4	5	3	33
1	12	7	1	7	1	4	1	4	7	2	5	6	3	4	1	1	1	4	4	4	3	2	5	5	4	5	5	5	3	5	1	5	3	1	1	4	2	5	6	6	6	6	6	6	1	63
1	13	7	6	7	6	7	7	7	7	7	7	7	7	6	6	7	5	4	4	4	4	4	5	5	5	5	5	5	5	4	5	5	5	4	1	4	3	1	6	6	5	5	6	6	3	999
1	13	7	5	6	5	7	4	5	7	6	6	5	6	4	5	3	2	3	2	3	3	2	5	4	4	4	4	4	4	3	4	4	4	1	1	3	2	1	3	2	3	6	5	5	2	34
1	13	7	7	6	3	7	7	7	7	6	7	7	6	6	7	3	3	4	4	3	4	4	5	5	5	4	5	5	5	4	4	5	5	1	1	1	2	1	6	6	5	5	5	4	2	37
1	12	7	4	7	6	6	4	5	7	7	6	5	4	7	1	3	2	3	3	4	4	4	5	5	4	4	5	4	5	5	5	4	5	4	1	2	1	1	3	1	1	3	1	3	3	33
1	13	7	4	7	4	7	6	4	1	7	7	6	4	2	1	6	2	3	4	3	3	2	4	4	3	3	3	3	5	4	3	4	3	1	1	1	2	3	999	4	4	3	4	6	2	32
1	13	7	7	7	4	6	4	6	7	6	7	6	5	5	1	2	1	1	1	1	2	3	3	3	3	3	2	3	3	3	4	4	2	4	2	2	1	3	1	1	1	4	2	2	2	38
1	15	7	1	6	1	2	3	3	3	3	5	6	2	1	2	3	1	3	3	4	3	3	5	5	4	4	5	4	5	2	5	4	5	4	1	2	2	2	5	3	3	5	5	5	3	38
1	12	7	1	7	5	7	4	5	7	4	7	5	6	6	7	1	5	4	4	4	4	4	5	5	5	5	5	5	6	4	5	5	5	1	1	1	1	1	5	4	6	4	5	6	1	999
2	13	8	5	4	2	3	4	3	6	5	5	5	4	3	3	5	1	3	2	2	3	3	2	1	2	1	2	2	1	1	1	1	5	1	1	2	1	1	1	4	4	2	1	1	2	48
2	13	8	6	5	5	5	6	6	5	4	5	5	6	6	4	4	3	3	3	3	2	3	2	3	3	3	3	2	3	3	3	2	3	3	1	2	2	2	3	2	2	2	2	2	2	41
2	13	8	3	4	5	5	2	5	5	3	6	3	2	2	999	3	999	2	3	1	3	3	5	5	4	2	2	4	5	4	2	4	4	2	1	4	2	2	3	3	2	3	4	2	1	51
2	15	8	5	6	3	5	5	999	7	5	7	3	7	6	5	3	2	4	2	3	2	4	3	4	3	2	2	4	2	2	2	2	2	1	1	1	1	1	6	6	6	6	5	5	1	57
2	13	8	3	3	2	7	4	4	7	2	6	5	6	2	1	1	1	3	2	3	2	3	3	4	2	4	4	3	3	2	2	4	3	1	1	4	2	3	4	2	2	6	5	2	1	48
2	13	8	5	5	6	6	6	6	7	6	6	6	6	5	4	6	6	3	3	3	3	3	3	2	2	2	3	2	3	2	3	3	3	3	1	3	3	3	2	2	2	2	2	3	2	33
2	13	8	5	4	4	7	6	3	7	3	6	3	6	5	3	4	2	3	3	4	2	3	3	3	2	2	3	3	3	2	2	3	4	1	1	1	2	1	2	1	5	5	2	3	2	41
2	13	8	6	5	4	6	7	4	7	7	6	7	5	6	2	5	3	3	3	4	3	4	4	3	3	2	4	3	3	3	4	4	4	1	1	1	2	3	6	6	4	6	6	5	3	41
2	15	8	6	7	7	7	5	6	999	7	7	7	6	6	6	5	5	4	3	3	4	4	5	5	5	3	5	1	5	2	2	1	1	3	1	1	1	1	6	6	6	5	6	6	3	48
2	13	8	6	3	3	2	4	4	6	3	6	5	6	4	5	1	2	3	3	4	3	3	2	3	2	4	3	4	2	3	2	2	3	2	1	2	1	1	4	2	2	1	2	1	3	41
2	15	8	6	5	4	6	3	4	7	3	6	5	6	2	2	4	2	3	3	2	3	3	4	4	4	4	3	2	3	2	4	2	4	2	2	4	2	1	2	2	1	2	2	1	2	33
2	13	8	6	3	4	5	5	4	6	4	5	5	6	4	3	3	1	3	3	3	3	3	2	3	3	1	2	2	2	3	3	4	3	2	2	2	2	2	3	2	2	2	2	1	3	41
1	13	8	7	5	5	5	5	6	6	7	4	7	6	5	3	4	6	3	3	3	3	3	4	5	4	4	5	4	3	3	3	3	3	3	2	2	2	2	6	6	6	6	6	6	1	67
1	13	8	5	3	2	4	4	3	6	5	3	6	5	5	1	5	2	4	3	3	4	3	4	5	4	5	4	4	4	3	4	4	4	4	2	2	1	2	4	4	3	2	3	1	2	17
1	13	8	1	2	1	6	6	3	6	2	6	6	3	4	1	1	2	3	4	3	3	3	5	5	5	5	5	4	5	5	4	3	4	1	1	1	1	1	3	3	3	6	6	6	2	36
1	14	8	1	3	1	2	1	1	7	6	6	2	2	2	1	1	1	4	4	4	4	4	1	5	5	5	5	5	1	1	5	5	5	1	1	1	1	1	6	2	6	6	6	6	2	33
1	13	8	3	6	2	6	4	5	7	4	6	4	2	1	2	2	1	4	3	3	4	4	4	5	5	4	4	4	4	4	4	4	4	2	1	1	1	2	6	5	6	6	6	5	2	41
2	14	8	6	6	4	5	4	4	6	5	5	5	4	4	3	3	3	3	3	3	3	3	2	2	2	2	3	3	2	2	3	3	3	1	1	2	2	1	3	3	3	2	2	3	2	45
2	14	8	6	4	4	7	6	4	6	2	7	6	6	6	1	4	4	3	4	3	4	3	5	4	5	4	4	4	5	4	4	4	4	1	1	3	1	1	4	5	2	2	5	4	2	41
2	13	7	6	6	6	6	6	6	6	6	5	6	6	6	2	6	5	4	4	4	4	4	2	2	2	2	2	3	4	3	4	2	4	1	1	1	1	1	2	2	2	1	1	5	3	36
2	13	8	6	7	5	6	6	5	7	7	7	6	6	6	4	6	5	3	2	3	4	4	4	2	3	3	3	3	3	4	4	4	4	1	1	2	2	1	1	1	1	1	1	1	3	26
2	15	8	7	7	7	7	7	7	7	7	7	4	4	6	3	4	5	4	4	4	3	4	3	2	2	3	3	2	5	4	4	4	3	3	1	2	2	3	4	5	4	5	3	3	2	34
2	14	8	7	4	1	6	7	5	7	1	6	7	7	1	1	6	5	4	3	4	4	4	4	3	2	4	5	5	2	5	5	2	4	1	1	1	4	3	1	4	4	6	6	5	2	38
2	14	8	7	7	6	6	5	7	7	5	5	2	4	5	1	6	1	3	1	3	1	1	4	2	1	1	1	4	1	2	4	5	4	1	5	3	5	5	1	1	1	1	1	1	3	29
2	14	8	6	7	7	7	6	7	6	6	7	7	7	6	4	6	6	4	3	4	4	3	3	3	3	2	2	3	4	3	4	4	4	3	2	1	1	4	5	5	5	6	3	6	2	32
2	13	8	4	7	7	7	4	4	7	5	7	7	6	3	2	5	1	4	3	1	4	4	1	2	2	1	1	1	2	1	1	1	3	1	1	2	2	1	2	2	1	2	2	1	3	37
2	13	8	4	6	6	6	4	3	7	7	7	7	5	5	4	5	5	3	3	3	3	4	3	5	3	2	2	3	3	3	3	2	4	1	1	1	1	1	3	4	1	4	4	4	3	33
2	14	8	2	6	4	6	3	2	2	2	6	3	6	6	2	2	4	3	3	2	3	2	4	4	5	5	5	5	5	5	5	4	5	999	1	1	1	1	5	5	6	6	6	5	2	34
2	15	8	3	4	3	6	4	4	6	3	4	5	4	4	4	4	5	1	2	2	3	3	2	2	3	3	3	3	3	3	4	3	3	3	3	3	3	2	1	4	1	1	1	1	2	42
1	14	8	5	5	2	4	1	3	6	3	5	5	4	1	1	3	2	4	3	3	3	4	1	4	5	3	2	3	1	1	1	1	1	1	2	2	2	1	6	6	6	5	5	4	3	57
1	14	8	2	1	2	2	6	3	6	5	2	3	3	3	1	2	5	3	2	2	3	2	4	4	4	4	4	4	3	4	2	3	2	3	1	2	2	1	3	3	3	3	3	3	3	39
1	14	8	2	3	3	5	1	3	5	3	7	2	6	5	5	2	2	4	4	2	4	3	2	5	1	2	2	2	2	2	2	2	2	3	1	1	1	1	6	6	6	6	6	6	3	33
1	15	8	2	6	2	5	4	3	7	3	6	2	5	4	3	4	2	3	4	4	3	4	3	5	4	4	4	3	2	2	2	2	2	2	1	1	1	4	4	6	3	3	4	4	2	35
1	14	8	6	1	1	2	2	2	7	1	3	5	5	2	6	1	2	4	3	4	3	4	4	4	2	4	4	4	4	2	4	4	4	4	1	2	4	4	4	2	5	5	4	3	2	34
1	16	8	7	6	999	5	5	999	7	5	7	5	4	999	2	1	4	3	4	3	3	3	5	4	5	3	2	999	5	4	3	5	5	4	1	2	1	1	3	5	999	6	5	3	2	31
1	15	8	5	2	1	1	1	5	4	3	2	2	3	3	1	2	2	4	3	4	4	3	4	4	4	999	3	3	4	4	2	2	3	1	1	2	2	1	5	5	4	4	4	4	2	33
1	15	8	2	7	1	1	1	1	7	7	6	1	2	3	1	2	1	4	3	4	3	4	2	5	1	1	1	1	1	1	1	1	1	4	1	1	5	2	1	1	1	1	1	1	1	52
2	15	9	3	6	3	6	7	4	7	5	7	6	6	4	1	4	5	3	4	4	1	4	3	5	5	5	5	5	4	3	4	4	5	1	1	1	1	1	6	6	6	6	6	6	1	34
2	14	9	3	5	2	5	5	3	7	6	5	3	5	3	2	4	2	4	4	4	4	4	5	5	5	5	5	5	5	5	4	5	5	1	1	1	1	1	6	6	6	6	6	6	1	45
2	15	9	6	4	5	3	6	6	7	7	6	6	3	3	2	6	4	3	1	2	3	3	2	3	3	3	999	4	1	1	3	3	3	2	1	1	3	2	5	3	3	1	4	4	3	18
2	15	9	6	6	4	7	7	7	7	6	7	7	6	6	1	4	1	4	4	4	3	3	5	5	5	5	5	5	5	5	5	5	5	1	1	1	1	1	6	6	5	6	6	5	3	41
2	14	9	6	7	6	7	7	6	7	5	7	5	3	3	2	6	7	3	1	2	3	3	2	4	2	2	2	2	2	2	2	2	2	4	1	1	1	1	3	1	2	3	2	2	3	32
2	15	9	2	4	2	4	5	4	7	6	7	3	1	3	1	2	1	4	2	3	999	4	5	4	4	4	5	4	3	3	3	3	3	3	1	1	2	1	4	4	6	5	2	3	1	50
2	15	9	6	7	5	6	7	6	6	7	7	6	7	6	1	3	7	3	1	3	3	2	5	5	2	5	5	5	5	4	5	5	5	2	2	5	1	5	5	2	1	4	4	3	3	42
1	15	9	7	7	6	7	7	7	7	6	7	6	7	6	5	6	6	4	3	4	4	4	5	5	5	5	5	5	5	5	5	5	5	1	1	1	1	1	6	6	6	6	6	6	2	27
1	15	9	6	5	3	4	4	5	7	6	5	6	6	3	2	1	5	3	4	3	3	4	1	2	1	1	1	2	2	1	2	2	2	2	1	1	1	2	3	2	4	6	1	1	2	41
1	16	9	7	7	6	7	7	7	7	7	7	7	7	7	5	7	7	4	3	4	4	4	4	5	4	2	3	3	4	4	3	3	3	4	1	1	2	2	6	6	4	6	5	6	1	18
1	15	9	5	7	5	7	3	6	7	5	7	7	6	3	2	5	5	3	2	4	3	3	2	4	4	2	4	4	2	1	2	4	5	1	1	1	1	1	5	5	4	2	4	3	3	41
1	16	9	5	7	6	6	7	7	6	7	6	5	5	6	5	5	5	4	3	4	3	4	5	4	3	4	4	5	5	3	4	4	5	3	2	2	2	4	5	5	3	3	4	3	2	33
1	15	9	5	5	5	5	7	5	6	1	6	2	7	6	1	3	5	2	1	2	3	3	2	2	2	1	1	1	1	1	1	1	1	1	1	4	2	1	1	1	1	1	1	1	1	28
1	16	9	3	4	3	4	4	5	7	5	5	6	3	4	1	3	1	3	3	3	3	3	2	4	2	2	2	4	4	2	2	4	4	2	1	1	2	1	4	4	4	4	4	3	2	34
1	15	9	5	5	4	1	6	5	7	3	5	6	6	6	2	3	7	3	2	3	3	4	3	5	5	5	5	4	4	4	4	4	4	2	2	2	2	1	6	6	6	6	6	6	1	28
1	16	9	5	3	4	5	5	5	6	5	6	5	4	3	5	4	4	4	3	4	4	3	3	4	2	3	3	2	5	3	3	4	4	4	1	1	1	1	3	3	3	3	3	3	2	48
2	17	9	6	5	6	6	4	6	6	6	7	6	6	6	4	6	6	4	3	4	3	3	3	3	3	3	3	3	4	3	4	4	4	4	1	2	2	2	3	4	4	4	4	4	2	27
2	16	9	6	6	4	999	4	6	7	5	6	4	999	5	4	3	5	3	2	3	3	3	4	3	3	2	3	3	2	3	3	3	3	3	2	3	1	3	4	4	3	2	4	2	2	34
2	15	9	6	2	5	3	3	6	3	2	5	2	3	5	1	3	1	4	3	4	3	3	2	2	2	1	2	2	3	4	1	3	3	2	1	2	1	2	2	3	1	2	3	4	2	23
2	14	9	5	6	6	6	7	7	7	7	7	7	6	6	5	6	6	2	3	3	3	3	2	2	2	2	2	2	2	2	2	3	2	2	1	5	4	2	4	4	3	3	3	5	2	38
2	16	9	4	6	5	7	5	5	6	5	6	5	5	4	2	6	4	2	2	3	3	3	3	3	3	2	2	3	3	3	3	2	2	1	1	3	1	1	2	2	1	1	2	2	2	38
2	15	9	2	6	3	7	6	3	6	4	7	6	4	6	1	1	1	3	3	2	4	3	3	1	2	1	3	2	1	3	3	3	2	1	1	1	1	3	1	1	1	1	1	1	2	38
2	15	9	6	7	7	7	7	7	7	6	7	7	6	7	6	4	5	3	2	4	3	4	4	5	4	3	4	5	4	4	4	4	4	2	3	2	2	2	4	4	3	1	1	5	2	33
2	15	9	6	6	5	5	3	5	7	4	6	5	7	4	3	3	5	3	3	4	2	2	3	3	3	3	4	4	3	2	3	3	4	1	999	1	1	1	3	5	3	5	2	1	2	34
2	15	9	6	5	3	7	7	5	7	2	7	2	7	7	2	7	7	1	1	3	2	4	2	3	2	3	5	4	1	1	1	1	2	5	5	4	1	4	4	2	1	2	3	4	2	58
2	14	9	3	4	4	6	6	5	7	5	7	6	5	4	3	4	7	3	3	2	3	3	2	3	2	1	2	2	1	2	2	2	2	1	1	1	1	1	3	5	4	3	2	4	2	32
1	15	9	3	2	4	6	2	4	7	3	5	6	5	2	1	2	1	4	3	4	4	3	4	4	3	4	4	3	3	2	2	2	3	2	1	1	1	1	3	3	3	2	2	3	1	38
1	15	9	3	7	3	7	5	5	6	4	7	4	5	5	3	1	1	3	3	4	4	4	6	6	6	5	5	5	4	4	3	5	5	2	1	1	3	2	6	6	5	6	6	4	1	41
1	15	9	3	3	5	4	5	7	7	3	7	5	5	6	3	3	6	3	2	2	3	4	2	4	5	4	3	4	4	5	4	4	2	3	1	2	1	1	5	4	4	6	6	5	3	57
1	16	9	6	6	5	6	6	6	7	6	7	5	6	5	3	2	2	4	4	4	4	4	5	5	5	4	4	4	5	5	4	4	4	2	1	1	1	1	4	3	3	3	4	5	999	33
1	15	9	3	3	2	3	7	5	7	5	7	5	5	6	1	2	4	3	3	3	4	3	5	5	4	4	4	4	5	3	4	4	5	1	1	1	1	1	2	2	3	6	6	6	2	32
1	15	9	6	7	7	999	5	5	7	6	6	6	6	5	2	2	2	4	4	4	3	3	5	5	5	5	5	5	5	5	5	5	5	1	1	1	1	1	6	5	5	6	5	6	2	18
1	15	9	4	5	4	4	1	3	4	7	7	7	1	1	4	6	5	1	4	3	1	2	1	3	3	1	1	1	1	1	1	1	1	4	2	2	2	2	3	4	1	4	1	4	1	38
1	15	9	6	7	6	7	6	7	7	5	7	6	6	5	5	6	7	3	3	4	4	3	4	3	4	3	3	3	4	3	3	2	4	1	1	1	1	1	3	3	3	2	2	2	3	34
2	15	10	1	3	3	4	2	2	4	2	2	2	2	2	1	2	2	3	3	3	3	2	1	2	2	2	2	2	1	1	1	1	1	4	2	3	4	4	2	2	2	2	2	3	2	999
2	15	10	6	6	6	7	6	4	7	7	6	5	6	6	3	2	5	3	3	4	3	4	2	4	4	4	3	3	3	3	3	3	3	2	2	2	2	1	6	6	6	2	6	6	3	45
2	16	10	6	6	3	4	4	4	6	5	4	5	4	4	3	2	4	3	3	4	3	4	3	4	4	4	4	4	4	4	4	3	4	2	2	1	1	1	5	5	4	4	4	4	2	57
2	16	10	6	6	4	6	6	6	7	6	7	6	4	4	2	2	1	3	2	3	3	3	3	4	4	3	3	3	4	3	3	3	4	1	1	2	2	2	3	2	1	2	2	3	3	55
2	15	10	6	5	3	5	5	4	6	5	6	5	5	4	2	3	4	3	1	3	3	3	3	3	3	2	2	2	2	2	2	2	3	2	2	3	2	2	4	4	2	2	2	2	1	52
2	16	10	3	5	3	6	4	4	5	2	5	6	5	3	3	4	5	3	3	3	2	3	1	5	2	4	4	4	1	1	1	2	3	3	2	1	2	2	6	6	6	6	6	6	1	26
2	16	10	1	1	1	2	1	2	6	3	3	1	2	3	2	2	1	3	2	2	4	2	1	4	2	2	2	2	1	1	1	1	1	4	4	2	2	4	3	5	4	4	4	2	3	999
1	17	10	7	6	6	7	7	7	7	4	7	6	6	5	4	5	7	4	4	3	4	4	4	5	5	5	5	5	5	4	4	4	5	1	1	1	1	1	6	6	4	6	6	6	2	41
1	16	10	6	6	6	6	6	6	6	6	7	7	6	6	4	6	5	4	4	4	3	999	5	5	3	5	5	4	5	4	5	5	5	3	1	2	4	3	5	5	4	4	5	4	2	27
1	17	10	6	7	6	6	7	6	6	6	6	6	5	6	1	3	3	4	4	4	4	4	5	4	4	5	4	5	5	5	3	4	5	5	2	1	1	4	6	5	4	5	4	4	3	999
1	15	10	7	6	6	6	6	7	6	6	6	6	7	6	1	7	6	4	4	4	4	4	5	4	4	4	4	4	5	4	4	4	4	4	1	1	1	1	5	5	5	5	5	5	3	33
1	16	10	7	7	6	6	4	6	5	5	7	5	6	3	3	7	2	4	4	3	3	4	4	5	5	4	4	5	5	5	5	5	5	1	1	2	1	1	3	4	3	3	3	3	3	51
1	16	10	6	5	3	5	6	6	6	5	6	5	6	6	2	2	1	4	4	4	4	4	4	5	2	999	4	4	5	4	999	4	2	1	1	1	1	1	5	5	5	5	5	5	3	32
1	16	10	6	7	5	7	5	5	7	7	7	7	6	5	3	4	4	2	2	3	1	2	3	2	3	2	1	1	2	3	1	1	1	3	1	2	1	1	1	3	1	1	1	1	2	36
1	16	10	7	7	6	7	4	7	7	6	7	6	7	4	4	6	4	3	1	2	1	2	2	4	2	3	3	3	1	1	2	2	2	4	4	4	4	4	4	2	3	4	1	4	3	69
2	16	10	6	7	5	7	7	6	7	6	7	5	7	5	6	6	6	4	3	3	2	4	4	4	3	2	3	3	3	4	2	3	4	2	1	4	1	1	4	4	3	5	3	2	3	17
2	17	10	4	7	4	7	5	7	7	7	7	7	5	6	7	7	5	3	2	1	2	2	1	1	3	1	2	2	1	2	1	2	2	5	3	3	4	4	1	1	1	2	3	2	3	999
2	15	10	7	7	6	7	4	6	7	6	7	7	7	6	3	3	2	3	2	2	2	3	4	4	4	4	4	4	4	4	3	4	4	3	2	2	2	2	3	2	4	4	4	4	2	33
2	16	10	4	7	5	7	7	6	7	4	7	3	5	4	3	4	4	4	3	4	2	3	5	5	5	4	5	4	3	3	2	3	3	2	2	1	1	1	3	3	3	3	3	3	1	26
2	15	10	5	5	3	6	3	6	7	6	7	6	6	3	3	5	3	3	2	3	3	3	1	1	2	2	2	2	1	2	2	2	2	2	1	2	4	2	1	1	1	1	1	1	1	59
2	16	10	3	7	2	2	6	5	6	7	6	6	3	3	1	6	1	4	3	4	3	3	4	4	4	4	4	4	2	2	4	4	4	2	1	1	2	1	5	2	5	5	5	5	2	10
2	16	10	3	6	5	7	5	5	7	3	7	6	6	5	3	3	1	4	3	4	3	4	4	4	4	4	4	5	4	4	4	4	5	2	1	2	1	1	3	2	3	4	2	1	1	57
1	17	10	6	6	6	6	3	5	4	4	7	4	2	4	2	5	6	4	3	4	3	3	2	2	2	2	2	3	3	3	3	3	3	2	1	2	4	2	2	1	1	6	6	6	3	28
1	16	10	6	7	4	5	5	6	6	5	5	5	6	6	2	5	4	3	2	3	3	3	4	3	4	2	2	2	3	3	3	3	3	2	1	3	2	2	2	3	2	2	2	2	1	51
1	15	10	7	4	7	6	6	6	7	7	6	7	7	7	4	4	5	4	3	4	4	4	5	3	5	1	1	2	3	4	2	5	5	4	1	1	2	1	5	5	5	4	3	3	1	70
1	17	10	6	6	6	7	6	7	7	7	7	7	7	5	5	6	7	4	4	4	4	4	4	5	5	4	4	4	4	4	4	5	5	1	1	4	2	1	6	6	6	6	6	6	3	999
1	16	10	7	6	6	6	7	7	7	7	7	7	6	6	5	5	5	3	2	2	4	4	4	5	2	2	2	2	4	4	4	4	4	2	1	4	1	1	4	3	1	1	1	2	3	27
1	18	10	5	7	5	6	5	7	6	4	6	5	5	5	1	4	4	3	4	4	3	2	4	3	4	5	4	4	5	4	2	4	5	2	1	2	3	1	4	4	6	5	5	1	2	49
1	17	10	6	5	6	6	7	7	5	7	7	6	7	5	3	6	7	3	4	4	3	3	5	5	5	5	5	5	5	5	4	5	5	4	1	1	1	1	6	6	6	6	6	6	2	41
1	15	10	7	6	7	7	7	7	7	6	7	5	7	7	4	6	5	4	4	4	3	4	5	5	5	5	5	5	5	5	5	5	5	1	1	1	1	1	6	6	6	6	6	6	2	36
2	11	6	5	4	5	7	6	5	6	3	6	3	5	5	1	4	4	4	4	4	3	3	4	4	5	4	4	4	4	3	4	4	4	1	1	1	3	1	6	5	3	6	6	5	1	41
2	11	6	3	4	2	2	1	4	6	6	5	5	3	3	1	1	4	3	4	4	3	3	3	4	5	4	3	4	3	3	3	3	4	3	2	3	2	3	4	4	3	5	5	4	1	33
2	11	6	5	7	5	7	7	6	4	3	7	4	7	7	2	4	4	3	2	2	3	3	3	3	3	4	3	4	5	5	5	5	5	1	1	3	2	1	4	5	5	4	4	4	1	41
2	11	6	5	5	5	6	3	5	6	4	7	4	3	3	3	3	3	3	2	1	4	3	5	4	4	2	1	1	4	2	2	2	1	2	4	5	5	5	2	4	1	4	1	1	999	41
2	13	6	5	7	6	4	7	6	7	6	7	7	7	6	2	3	5	3	3	3	4	4	4	3	2	2	3	3	4	3	3	3	4	3	2	3	1	2	4	2	3	4	4	4	1	37
2	11	6	4	6	3	6	7	6	6	5	7	4	4	4	3	4	6	4	3	4	3	4	4	4	3	4	5	5	3	4	5	4	5	3	1	3	1	1	5	5	4	3	5	4	1	32
2	12	6	4	6	4	5	6	6	7	4	6	5	7	5	4	4	4	3	2	3	3	3	5	5	5	4	3	3	3	3	4	3	3	2	1	3	2	3	4	4	5	4	4	4	2	33
1	13	6	4	4	4	4	4	4	6	3	4	3	3	3	1	3	6	3	3	3	2	3	5	3	3	5	4	5	5	3	5	5	5	2	1	1	1	5	4	4	3	1	1	3	1	38
1	11	6	5	7	6	7	7	6	7	5	7	7	2	4	2	4	7	4	3	4	3	4	5	4	4	4	5	5	5	5	5	5	5	1	1	4	4	1	5	6	5	6	6	5	1	70
1	12	6	5	6	4	7	5	6	4	2	7	4	7	3	1	4	2	3	3	2	3	4	5	3	5	3	3	2	5	4	4	4	4	1	1	2	1	1	3	4	3	3	3	3	1	42
1	13	6	5	7	5	4	4	6	7	7	5	3	5	999	4	5	5	3	3	2	3	3	4	4	3	2	2	3	5	3	3	5	4	3	1	1	1	1	4	4	4	4	4	4	2	41
1	14	6	4	5	6	7	7	6	7	6	7	6	6	6	3	4	4	4	3	3	3	4	5	5	5	5	5	5	5	5	5	5	5	3	1	2	3	2	6	6	6	5	6	6	1	26
1	12	6	4	4	4	5	4	6	7	6	6	6	3	3	999	3	3	4	3	3	4	4	5	5	5	5	5	4	5	999	5	5	4	2	1	2	1	1	5	6	6	3	4	5	2	31
1	12	6	4	5	4	4	4	5	7	5	7	4	4	4	1	4	5	4	4	3	4	3	5	3	2	2	2	3	5	4	3	2	4	2	1	2	2	2	5	4	3	4	2	4	1	42
1	11	6	6	7	5	7	7	6	7	7	7	7	4	6	4	4	4	4	3	4	4	4	5	4	2	5	5	5	5	5	5	5	5	5	1	3	1	3	5	4	3	4	3	5	1	66
1	12	6	4	6	4	5	5	5	7	4	5	4	5	4	3	3	5	3	3	3	3	3	2	4	4	4	3	4	5	4	4	4	4	2	2	2	3	2	4	4	3	4	4	5	2	23
1	14	6	4	5	4	4	7	6	7	4	5	3	4	4	1	1	1	4	4	4	4	4	5	5	5	5	5	5	5	5	5	5	5	1	1	1	1	1	6	6	6	6	6	6	1	26
1	12	6	1	4	1	4	4	2	7	5	6	3	4	2	1	7	6	3	4	2	4	3	3	2	2	2	2	2	1	2	2	3	2	3	1	2	1	1	6	2	4	4	4	6	1	33
1	12	6	4	3	3	5	6	4	7	3	6	6	4	2	2	4	3	3	2	3	3	3	5	3	2	3	3	3	3	2	3	3	5	3	2	3	2	2	1	4	4	6	4	4	1	54
2	12	7	6	4	4	3	7	1	7	7	2	6	1	1	1	1	4	3	3	2	3	4	4	4	4	4	4	4	4	4	4	4	5	3	1	2	1	1	5	5	5	5	5	4	1	68
2	12	7	7	6	6	6	7	6	3	7	7	7	4	4	5	5	6	4	3	3	4	2	5	4	5	4	4	5	5	4	5	5	5	3	1	1	1	1	5	5	4	4	4	4	1	41
2	13	7	5	4	3	5	4	5	6	4	3	5	5	4	2	4	5	2	3	2	3	3	3	2	3	2	3	3	2	1	2	3	1	1	1	2	2	2	1	2	1	1	2	2	1	42
2	12	7	4	7	5	7	6	5	7	6	7	6	4	5	2	6	4	3	3	3	4	3	5	5	5	5	5	5	5	5	5	5	5	1	1	2	1	1	5	6	6	6	5	5	1	57
1	12	7	7	6	6	6	4	7	7	7	7	5	7	6	5	4	1	3	3	3	3	3	5	4	4	4	4	4	5	4	4	5	5	1	1	1	4	1	3	4	3	3	3	1	1	26
1	13	7	4	6	6	4	5	7	7	6	6	6	4	5	4	3	6	4	4	4	4	4	5	5	4	5	4	1	5	4	4	5	4	1	1	2	2	1	6	6	5	6	6	5	1	53
1	12	7	6	7	7	7	7	7	7	6	7	6	6	6	4	6	5	4	3	3	3	4	5	5	5	5	4	5	5	5	4	5	5	999	1	1	1	1	6	5	6	6	6	6	1	27
1	13	7	7	7	6	7	6	6	7	7	6	7	7	6	5	6	6	4	3	4	4	4	5	4	4	4	5	5	5	4	5	5	5	1	1	5	3	1	6	5	5	5	5	5	2	48
2	12	7	4	5	5	5	4	6	6	6	6	7	6	999	2	4	4	4	3	4	4	3	4	3	4	5	5	4	4	4	4	4	4	1	1	2	1	1	5	5	5	6	6	4	2	999
2	12	7	6	6	6	6	7	6	6	7	7	7	6	6	3	3	3	3	2	3	2	3	3	2	2	2	3	3	3	2	3	4	4	3	2	3	1	2	2	3	3	3	2	2	1	26
2	12	7	6	7	6	7	5	7	7	6	6	6	7	5	5	5	3	4	4	999	3	3	5	5	4	4	4	4	4	4	4	4	5	2	1	2	2	1	6	6	6	6	6	6	1	24
2	12	7	6	7	7	7	6	7	7	7	6	7	7	6	4	4	4	4	4	4	3	4	5	5	5	4	4	5	5	5	4	5	5	2	1	2	1	1	5	6	4	5	4	4	1	33
1	13	7	4	999	6	999	6	7	6	999	6	6	6	7	4	4	4	4	3	3	4	3	4	4	4	3	3	3	3	999	3	3	3	2	1	2	2	2	6	6	5	4	4	5	1	48
1	12	7	5	6	3	5	5	6	7	4	6	6	6	3	2	2	6	4	2	4	3	3	5	5	5	5	4	4	4	5	4	4	5	2	1	1	2	1	4	5	6	5	4	4	1	38
1	13	7	6	6	6	6	7	7	7	7	6	7	6	6	4	4	5	3	2	3	2	3	4	2	2	2	2	3	5	4	3	4	4	3	1	4	3	2	2	3	3	3	3	3	1	64
1	12	7	6	999	5	5	4	6	7	4	6	4	5	4	3	999	3	3	3	3	2	3	5	4	3	5	4	4	3	4	4	3	999	1	1	1	1	1	5	5	5	5	5	4	1	69
1	12	7	7	5	6	5	7	7	7	4	7	6	6	6	3	5	4	4	3	4	3	3	5	5	5	5	5	5	5	5	5	5	5	1	1	1	1	1	6	5	6	6	6	5	1	44
1	12	7	5	6	4	6	6	6	7	7	6	4	5	5	3	3	5	3	2	3	3	3	4	5	3	4	4	3	4	4	3	4	4	3	2	3	2	2	5	5	6	6	6	6	1	41
1	12	7	6	4	7	7	7	6	999	4	6	6	4	6	5	5	5	4	3	4	3	4	3	5	5	4	4	5	4	4	4	4	4	3	1	1	1	1	6	6	6	5	5	5	1	33
1	12	7	6	7	7	7	6	7	5	7	7	7	6	6	3	6	5	4	4	3	4	4	2	3	3	2	3	3	3	4	3	3	3	4	1	2	2	4	4	4	4	4	4	4	1	33
1	13	7	7	6	5	7	5	6	7	4	7	4	7	7	1	3	4	3	4	3	2	3	5	4	4	4	4	4	4	4	4	4	4	1	1	3	2	2	5	6	4	5	4	4	1	33
1	12	7	6	7	7	7	7	7	7	7	7	7	5	5	3	5	7	4	4	4	4	4	5	5	5	5	5	5	5	5	5	5	5	2	1	1	1	1	6	6	6	6	6	6	1	38
1	12	7	6	6	5	6	7	6	7	7	6	7	5	6	5	5	6	3	4	3	4	3	3	5	2	2	2	2	3	2	2	2	1	3	2	2	3	4	2	6	3	4	4	4	2	33
1	13	7	6	6	4	7	7	6	7	7	7	7	7	7	7	7	7	3	3	4	4	4	4	4	4	2	2	2	3	3	3	3	3	2	1	1	2	1	6	6	3	3	3	5	1	33
2	14	8	5	4	5	5	5	4	6	3	7	6	3	4	2	4	4	3	2	3	3	4	5	4	4	3	4	4	3	3	4	3	3	3	1	1	3	3	2	1	1	2	1	2	3	34
2	13	8	5	4	6	7	6	4	3	5	5	4	6	5	2	3	5	3	2	4	2	4	2	4	4	2	4	4	3	3	3	3	3	3	2	4	3	3	5	4	5	4	3	4	2	38
1	13	8	4	5	4	6	4	5	6	7	7	7	6	3	4	4	5	3	2	3	2	3	2	2	1	1	2	3	4	3	3	2	4	1	1	3	1	1	1	1	1	1	1	1	1	33
1	999	8	6	7	5	7	6	4	7	7	7	7	7	6	4	5	7	3	3	4	4	4	2	2	2	2	2	3	4	3	3	3	3	1	1	2	1	2	2	2	2	2	2	2	1	33
1	14	8	1	6	2	4	3	5	7	6	6	6	4	4	2	4	4	4	3	4	3	4	5	4	5	3	3	4	4	4	4	5	4	1	1	1	1	1	6	6	6	6	6	6	3	56
1	14	8	5	5	5	5	5	5	6	6	7	5	4	5	3	5	4	3	3	4	3	3	5	999	5	5	5	5	5	4	5	5	5	1	1	1	1	1	6	5	5	4	5	5	3	34
1	14	8	6	7	6	7	7	6	7	6	7	6	6	6	7	7	7	4	3	4	3	4	5	5	5	4	5	4	5	5	4	5	5	1	1	1	2	1	6	6	6	6	6	6	1	34
1	14	8	5	7	6	7	6	6	7	6	7	6	5	6	4	6	7	4	4	4	4	4	5	5	5	4	4	5	5	4	5	5	5	1	1	1	1	1	6	6	6	6	6	6	2	35
1	15	8	6	5	5	5	4	6	6	4	6	6	6	5	3	2	4	3	3	3	3	3	4	3	4	2	3	4	4	4	3	3	4	1	1	2	2	2	1	1	1	1	1	1	3	18
1	15	8	7	7	6	7	7	7	6	5	7	6	6	5	3	6	6	4	4	4	4	4	5	5	5	4	5	5	5	5	5	5	5	1	1	1	1	1	5	6	4	5	3	3	1	38
2	14	9	4	6	5	5	6	7	7	4	7	4	7	6	3	5	4	4	3	3	4	4	4	5	3	3	4	4	4	3	3	4	4	3	1	2	2	1	5	4	4	6	4	4	2	43
2	14	9	1	7	6	7	2	4	4	5	7	5	6	3	1	1	1	3	1	3	2	3	3	3	2	2	3	2	2	2	2	2	3	1	1	1	1	1	1	4	3	5	2	2	1	48
2	14	9	5	7	6	7	7	7	7	7	7	6	5	5	3	4	4	1	1	3	1	1	1	3	2	1	3	2	4	2	2	2	2	4	2	4	4	3	1	1	1	1	1	1	1	27
2	15	9	5	7	6	7	6	7	7	7	7	7	3	4	3	6	3	4	3	4	4	4	5	3	4	3	4	5	5	4	4	4	4	1	1	1	1	1	2	2	2	2	2	3	1	41
1	14	9	5	6	4	6	6	6	6	5	7	5	3	5	2	3	2	3	3	2	3	2	3	4	4	3	4	4	4	4	4	4	4	2	1	2	2	1	5	5	3	4	4	3	1	33
1	16	9	6	6	6	6	6	6	7	5	6	7	999	4	2	7	7	3	3	4	3	3	4	5	4	4	4	4	3	3	4	5	4	1	1	1	1	1	4	4	3	5	5	3	1	26
1	15	9	4	5	5	6	6	5	6	5	6	6	4	4	3	5	5	4	3	4	3	3	5	5	3	4	4	4	5	4	5	4	5	1	1	2	1	1	5	5	6	6	6	6	1	26
1	15	9	5	7	5	7	7	6	7	7	7	7	4	6	1	1	7	4	4	4	3	3	4	3	4	5	5	5	5	3	5	4	5	1	1	1	1	1	4	4	4	4	4	2	2	53
1	14	9	6	7	7	6	7	7	7	5	7	7	6	6	5	4	4	3	3	3	3	2	3	3	3	3	2	2	3	3	2	3	3	3	1	2	2	2	4	4	5	5	5	4	1	26
1	15	9	7	6	6	7	6	7	7	7	6	7	6	6	4	6	5	4	4	4	4	3	5	5	5	5	5	5	5	5	5	5	5	1	1	1	1	1	6	5	6	5	5	6	1	48
1	14	9	4	6	5	6	5	5	7	7	7	6	3	6	2	4	4	4	3	4	3	4	4	4	4	3	4	4	4	4	5	5	5	2	1	1	1	1	5	5	5	5	3	3	1	55
1	15	9	6	6	5	6	6	6	7	6	7	7	4	6	2	6	5	3	2	2	3	3	3	4	3	3	3	3	4	4	3	4	5	3	3	3	2	2	5	5	5	3	3	5	1	53
2	17	9	6	4	4	6	6	4	5	5	6	7	4	5	4	6	5	3	3	3	2	2	3	2	4	3	4	3	3	3	4	4	4	2	4	3	4	3	4	4	4	5	5	4	3	33
2	14	9	6	7	3	5	3	7	7	7	7	4	6	5	1	6	5	3	3	4	3	3	4	4	4	2	4	4	3	3	4	3	4	3	1	1	1	1	5	5	3	5	3	1	1	43
2	14	9	5	3	4	5	4	6	7	6	7	7	7	3	1	4	4	3	3	3	2	3	3	3	5	3	5	5	4	3	1	3	4	2	1	4	3	2	1	4	3	1	1	1	1	60
1	15	9	5	6	4	6	5	6	6	6	6	6	5	5	2	4	3	2	1	3	2	3	3	4	2	3	4	2	1	1	2	2	2	2	2	2	2	2	3	3	2	2	2	1	1	48
1	15	9	2	6	5	6	4	5	7	3	7	5	5	3	1	2	6	3	2	3	2	3	2	2	2	1	2	2	2	2	2	4	2	1	1	2	2	2	2	3	2	2	1	3	1	48
1	14	9	6	6	6	6	7	6	7	6	5	6	6	5	4	3	3	4	4	4	4	4	4	5	5	4	4	5	4	3	4	4	4	2	1	1	1	1	6	6	6	5	5	6	1	42
1	14	9	2	6	4	6	4	4	6	2	6	4	6	6	1	2	2	3	2	3	1	4	1	2	1	1	1	1	1	1	1	1	1	1	2	2	2	1	1	1	2	1	1	2	1	42
1	15	9	2	4	4	4	7	6	7	6	6	6	4	6	1	2	4	2	1	3	2	3	1	1	1	2	2	2	1	1	1	1	1	2	2	4	3	4	1	1	1	1	1	1	1	33
1	15	9	6	7	7	7	7	7	7	6	7	7	7	6	1	4	5	4	4	4	4	4	5	5	5	5	5	5	5	5	5	5	5	1	1	2	1	1	4	4	5	6	5	3	1	50
1	16	9	6	7	6	7	7	6	7	7	7	7	5	5	3	3	5	4	4	4	3	4	5	5	4	5	5	5	5	4	5	5	5	1	1	1	2	1	5	5	5	4	5	2	1	43
1	15	9	6	7	7	7	7	7	7	7	7	7	7	6	2	1	3	4	3	2	4	4	2	4	2	2	3	3	4	4	5	4	5	1	1	4	3	2	4	4	4	4	4	4	1	45
1	16	9	7	7	7	7	7	6	6	4	6	7	7	6	2	3	3	1	1	1	1	4	2	4	3	2	3	2	1	1	1	2	3	5	5	4	3	4	6	5	4	4	4	4	1	47
2	11	6	5	7	6	5	7	6	6	1	7	3	2	1	1	5	4	4	3	4	3	3	5	5	5	2	3	4	5	4	5	5	5	1	1	1	2	1	5	6	5	3	5	5	1	33
2	13	6	6	7	3	6	7	7	7	4	7	2	4	4	1	4	1	4	4	4	4	4	5	3	5	4	4	4	5	4	3	4	5	1	1	1	1	1	5	6	5	6	5	5	3	41
2	11	6	6	7	5	3	5	6	7	3	7	5	4	5	1	1	5	3	1	3	3	3	5	5	4	3	3	4	4	3	4	4	4	1	1	2	1	1	3	3	2	6	3	5	1	53
2	11	6	5	6	5	6	5	5	4	1	6	3	4	4	1	1	1	3	2	3	3	4	5	5	5	3	2	5	5	4	4	5	5	1	1	2	1	1	5	4	2	4	4	3	1	38
2	11	6	6	7	7	7	6	3	6	5	6	2	4	6	3	5	2	3	2	3	3	4	3	5	3	3	3	3	3	2	2	2	3	4	2	4	4	5	3	999	2	2	5	3	1	53
2	11	6	5	6	5	6	7	2	5	2	7	6	6	2	3	7	2	3	1	4	3	2	5	4	4	4	5	5	5	4	5	4	5	1	1	2	1	1	2	2	4	4	4	5	1	41
2	11	6	6	7	3	7	7	7	7	4	7	2	4	6	1	3	1	4	4	4	4	4	4	5	5	5	5	5	5	5	5	5	5	3	1	1	1	1	5	6	6	6	5	5	2	48
2	11	6	6	7	7	7	7	7	7	6	7	7	7	6	4	5	4	4	3	4	3	3	1	5	4	4	4	5	5	5	5	5	5	1	1	2	1	1	6	4	4	6	6	6	1	26
2	11	6	5	4	5	2	2	3	6	3	6	6	3	3	2	6	6	3	2	2	3	3	2	1	2	2	2	1	1	1	1	1	2	2	2	2	2	2	1	1	5	4	1	2	1	66
2	12	6	6	7	4	6	6	6	6	6	6	7	6	3	2	6	2	4	2	2	3	3	2	3	2	2	2	2	3	2	1	1	1	4	1	4	4	5	1	6	1	2	4	4	1	26
1	11	6	7	7	6	7	7	7	7	4	6	1	7	7	4	1	1	4	1	4	3	4	5	5	5	5	5	5	5	5	5	5	5	5	1	5	1	1	6	6	6	6	5	6	1	26
1	11	6	7	7	7	7	7	7	7	3	7	1	7	7	1	3	1	4	3	2	3	4	5	5	5	1	5	5	5	5	5	5	5	1	1	1	1	1	6	6	3	5	5	2	1	33
1	12	6	6	6	5	5	6	6	4	1	4	2	5	4	3	4	1	4	4	4	4	4	5	5	4	5	5	5	5	4	4	5	4	4	1	1	1	1	6	6	5	6	6	5	1	46
1	11	6	6	7	6	7	6	5	6	6	7	4	6	5	3	6	3	3	4	4	3	3	5	4	4	4	5	4	5	4	4	5	5	1	1	1	1	1	5	5	5	4	5	4	1	62
1	11	6	6	6	6	6	7	6	7	7	7	5	6	6	3	4	7	3	3	4	3	4	5	5	5	4	5	5	5	5	5	5	5	1	1	1	1	1	5	6	5	5	5	5	1	42
1	13	6	7	7	6	7	7	6	6	6	7	6	6	6	5	6	3	3	3	4	4	4	4	5	5	4	4	4	5	4	2	2	4	1	1	1	1	1	6	6	6	6	6	6	1	44
1	11	6	2	4	2	3	4	4	1	6	4	6	4	5	1	6	1	4	3	3	4	3	5	4	5	4	3	4	4	5	4	3	4	3	1	1	1	2	6	5	4	6	5	5	1	44
2	12	7	5	6	3	5	4	5	6	4	5	3	4	3	3	3	3	2	1	2	1	2	1	2	1	2	2	2	1	1	1	1	1	1	3	2	4	4	2	2	2	2	2	2	1	41
2	13	7	5	7	4	7	5	4	3	3	5	4	6	4	4	4	3	2	2	2	3	3	4	4	4	3	3	3	2	2	3	3	3	2	2	2	2	2	3	4	3	4	3	3	2	33
2	13	7	6	4	1	3	1	4	7	6	5	5	5	5	1	3	1	3	1	1	1	1	3	4	3	3	2	2	1	2	1	1	1	5	4	4	4	1	5	4	5	5	5	5	3	999
2	12	7	6	5	4	5	4	6	6	4	6	3	5	6	3	3	2	3	1	3	3	3	3	2	2	3	2	2	1	2	2	2	1	4	5	4	4	5	4	3	2	2	2	2	1	33
2	12	7	5	3	5	4	4	2	4	4	5	2	2	5	2	3	2	4	3	4	3	4	4	5	3	4	4	2	2	2	3	3	2	2	1	4	2	3	6	6	6	5	6	6	3	24
2	12	7	5	5	4	5	4	5	6	6	6	6	4	4	5	5	5	3	2	3	2	2	3	3	2	3	4	3	3	3	3	3	4	3	2	2	3	2	5	5	4	5	5	4	1	28
1	12	7	5	6	1	7	7	5	3	2	6	5	6	999	2	2	5	4	3	3	4	4	5	5	5	5	5	5	5	4	5	5	5	1	1	1	1	1	6	6	6	6	6	6	1	33
1	12	7	4	3	3	3	6	3	6	5	6	6	2	4	1	1	4	4	4	4	3	4	4	4	4	4	2	4	4	3	3	3	4	4	1	3	1	3	4	4	4	5	1	4	1	33
1	12	7	5	6	6	7	1	2	1	7	4	1	2	2	3	1	7	4	3	4	4	4	5	4	4	4	1	3	1	1	1	1	1	4	5	1	1	1	5	5	5	5	5	4	1	55
1	13	7	6	6	5	7	7	6	6	5	7	5	5	4	1	1	1	4	2	3	4	4	1	999	5	4	4	5	5	4	4	5	5	1	1	1	1	1	1	3	5	5	1	2	1	48
1	13	7	7	7	6	7	7	6	6	7	6	7	5	7	4	5	7	4	3	4	4	4	5	5	4	5	5	5	5	5	5	5	5	1	1	1	1	1	6	6	6	6	6	6	1	55
1	13	7	4	7	6	6	7	5	7	7	7	4	6	7	7	4	4	4	3	4	4	4	5	5	5	5	5	5	5	5	5	5	5	2	1	1	1	1	6	6	6	6	6	6	2	36
1	13	7	7	7	7	7	6	6	7	6	7	6	6	6	7	5	6	3	3	3	4	4	4	4	4	2	4	4	5	4	4	4	5	2	1	2	3	2	4	6	3	5	5	3	3	76
1	13	7	6	7	6	7	6	7	7	6	7	6	5	5	3	6	5	4	4	4	3	4	5	5	5	5	5	5	5	4	5	5	5	1	1	1	1	1	6	5	5	5	5	4	1	33
2	14	8	6	4	3	4	4	5	7	5	7	6	4	3	3	4	3	4	2	2	3	3	4	4	4	3	3	3	2	2	3	3	3	3	1	1	2	1	4	3	3	1	3	3	2	999
2	13	8	6	7	6	7	7	7	7	7	6	7	5	5	5	5	5	3	2	4	3	3	4	3	2	2	2	2	2	3	2	2	4	2	1	1	2	1	2	2	1	4	2	1	1	45
2	14	8	5	6	4	5	5	4	6	6	6	6	3	3	2	4	3	4	3	3	3	4	4	5	5	4	4	2	2	2	2	2	4	2	1	1	1	2	6	6	4	6	6	6	1	43
2	13	8	5	6	5	6	4	6	6	5	6	4	6	5	6	4	5	4	4	3	3	4	5	5	4	5	5	4	5	3	5	5	4	4	2	2	2	4	4	6	4	5	6	4	2	27
2	14	8	5	6	5	5	4	7	7	6	7	6	6	4	3	6	4	4	4	4	3	4	5	5	5	5	4	5	5	5	4	5	4	1	1	1	1	1	5	6	4	6	5	4	1	29
2	13	8	5	5	3	1	5	6	7	3	4	5	4	3	1	4	4	4	3	3	3	4	4	4	3	4	4	4	3	3	4	4	3	3	1	2	2	2	2	2	3	3	3	3	1	43
2	14	8	5	6	6	6	5	6	7	5	7	6	3	5	3	5	6	3	2	3	3	4	4	4	4	4	2	4	4	3	4	4	5	2	1	1	1	1	2	4	4	2	3	2	1	53
1	14	8	4	7	6	7	4	6	7	7	7	7	7	7	1	4	4	4	4	1	1	4	3	5	4	4	4	4	5	4	4	4	4	1	1	1	1	1	3	6	3	3	5	6	1	21
1	13	8	4	6	5	4	5	6	3	4	2	6	5	5	5	5	4	3	2	3	2	3	5	2	4	3	4	4	4	4	4	4	4	3	2	3	3	2	1	1	2	4	2	2	1	69
1	14	8	4	7	3	4	5	5	7	5	5	4	7	2	1	1	2	4	4	4	4	4	5	5	5	5	5	5	5	4	3	4	4	1	1	1	1	1	4	4	4	4	3	3	1	48
1	14	8	6	7	6	7	6	6	6	5	7	6	5	6	5	5	6	4	4	4	4	4	5	5	5	5	5	4	4	4	4	4	4	4	1	1	1	1	6	6	6	6	6	6	1	26
1	14	8	5	7	7	7	5	4	2	3	7	7	7	7	3	4	5	4	4	4	4	4	5	4	5	5	5	5	5	999	4	5	5	1	1	2	1	1	5	1	1	2	2	1	1	26
1	13	8	6	5	4	7	7	7	7	2	7	3	5	5	2	6	1	4	2	3	2	4	4	4	4	2	3	3	3	4	3	4	4	1	1	4	4	1	4	4	3	3	3	2	1	53
1	14	8	6	4	5	5	4	5	3	5	4	5	5	2	3	3	2	3	2	3	3	3	5	4	4	5	5	5	5	3	4	5	4	1	1	1	1	1	5	4	4	4	4	4	1	60
1	16	8	5	6	6	7	3	6	7	2	3	3	5	5	1	3	2	3	2	4	3	4	5	2	2	2	4	2	4	2	2	5	4	1	1	2	2	1	1	2	1	1	2	1	1	58
1	13	8	5	5	3	5	3	6	6	3	7	3	6	3	2	5	2	4	4	4	4	4	5	5	4	5	5	5	5	4	2	3	4	1	1	1	1	1	6	6	6	5	6	6	1	33
1	14	8	4	1	3	4	2	6	1	6	4	2	4	6	5	5	5	2	1	1	1	3	2	2	3	1	3	2	5	3	1	3	2	1	1	1	3	2	4	6	3	1	1	1	1	45
1	13	8	5	6	6	7	7	999	7	7	7	7	7	6	3	5	1	4	3	4	3	3	5	5	5	5	5	5	5	5	4	4	5	1	1	1	1	1	6	6	6	6	6	5	1	42
1	13	8	7	7	7	5	7	6	5	3	5	1	7	3	2	1	1	3	3	4	4	4	5	5	5	4	5	5	5	5	4	5	5	2	1	1	2	1	6	6	3	6	5	6	1	26
1	13	8	1	6	7	5	5	6	4	1	6	1	4	1	1	1	2	2	3	1	1	2	4	3	5	3	4	5	5	5	3	5	5	3	2	1	3	1	4	4	5	4	4	3	3	51
1	15	8	4	4	4	5	3	4	4	5	4	5	5	3	5	3	4	3	2	3	4	3	1	3	3	3	4	3	3	3	4	3	4	3	3	3	2	3	5	5	1	4	4	5	1	42
1	13	8	7	5	4	7	6	6	3	4	7	5	7	5	1	5	1	4	3	4	4	3	3	5	3	3	5	5	4	5	4	4	5	4	1	1	2	4	6	6	2	5	6	6	1	41
2	15	9	7	7	7	7	7	7	6	6	7	7	7	5	5	6	5	4	4	4	4	4	5	5	5	5	5	5	5	4	5	4	4	1	1	5	1	1	6	6	5	6	6	6	1	32
2	14	9	6	5	6	5	3	5	7	4	6	4	6	5	3	4	3	4	3	3	3	2	4	5	2	4	4	4	4	5	3	4	3	2	2	2	2	2	6	4	5	5	5	5	1	33
2	14	9	5	6	4	6	6	5	7	6	7	6	5	5	2	7	7	3	1	2	3	3	4	4	2	2	2	2	2	2	2	2	2	3	2	1	2	2	4	1	1	4	2	4	3	21
2	15	9	6	5	6	7	6	7	3	4	7	4	4	6	5	5	5	4	2	3	3	4	4	3	3	4	3	4	5	4	3	4	5	2	1	2	1	1	3	2	3	5	3	2	3	42
2	14	9	6	7	7	6	5	7	6	7	6	5	7	6	4	6	6	4	3	3	2	3	5	3	3	2	3	5	5	4	5	5	5	1	1	3	1	1	2	2	2	3	2	3	1	56
1	16	9	6	6	5	7	5	5	5	7	6	5	6	5	3	3	3	3	2	4	3	3	4	3	2	4	3	4	4	4	4	4	4	2	2	2	2	1	3	3	2	5	4	3	1	45
1	16	9	6	5	7	7	6	6	7	6	7	3	6	4	1	3	5	3	3	2	4	4	5	3	4	4	4	3	5	4	3	3	5	1	1	2	1	1	1	2	3	1	1	1	1	45
1	16	9	7	7	5	7	7	7	5	6	6	4	6	6	5	6	3	4	4	4	3	4	5	5	5	5	5	5	5	5	5	5	5	1	1	1	1	1	5	5	4	5	4	4	2	29
1	14	9	4	6	4	6	4	6	6	6	7	7	7	2	1	5	4	3	3	2	4	3	2	4	4	5	4	5	5	2	4	4	5	1	1	1	2	2	5	5	6	6	5	5	1	999
1	14	9	6	6	4	4	5	6	5	5	6	3	6	5	3	5	4	3	4	4	4	3	5	4	5	4	5	4	4	3	3	4	4	1	1	2	2	1	5	5	6	6	6	5	3	26
2	15	10	4	999	2	4	4	4	6	3	2	4	5	4	2	4	4	2	2	2	999	3	1	3	2	1	1	1	1	1	1	1	1	4	5	3	5	5	4	4	2	3	3	3	1	53
2	16	10	4	5	3	4	3	5	5	5	3	5	5	4	3	4	3	2	2	3	3	3	1	4	1	1	1	1	1	2	2	1	2	4	3	4	2	4	5	5	5	5	5	5	1	53
2	16	10	5	4	5	4	6	5	6	6	7	6	6	5	2	5	5	2	3	4	3	4	4	4	2	4	4	4	4	2	2	2	3	2	2	1	4	2	4	4	5	5	4	5	1	66
2	16	10	5	6	4	6	6	6	6	3	6	5	3	3	3	5	6	4	3	4	4	4	2	2	2	2	2	2	2	2	2	2	4	1	1	4	4	4	1	3	1	1	1	1	2	34
2	15	10	6	7	6	7	7	5	5	7	7	7	7	6	6	5	6	3	2	3	3	3	5	4	5	3	4	4	5	4	4	4	5	1	2	2	1	1	4	4	4	4	3	5	1	49
2	15	10	6	6	6	6	7	7	4	5	7	5	3	3	4	6	5	4	3	3	4	4	4	2	2	1	2	2	2	3	2	3	3	3	1	1	1	1	3	3	3	3	3	3	1	60
2	16	10	6	7	7	7	4	6	7	5	7	7	6	5	5	5	5	4	2	3	3	3	4	5	5	4	3	3	3	3	3	4	4	1	1	1	1	1	4	4	5	6	5	5	2	42
2	16	10	7	5	7	6	7	7	3	7	7	6	7	6	4	6	3	4	3	4	2	3	5	5	5	4	5	5	4	3	4	4	4	1	1	2	1	1	5	5	3	3	4	6	1	48
2	15	10	6	3	6	6	7	5	5	6	7	2	6	7	3	6	3	4	2	1	1	3	3	5	4	5	4	5	2	4	4	4	4	1	1	1	1	1	6	6	6	5	6	4	1	52
2	16	10	7	6	7	7	6	6	5	6	7	7	6	6	7	6	6	3	2	3	4	2	3	5	3	4	4	4	4	3	4	4	4	2	3	2	5	4	3	2	3	3	3	2	2	37
2	16	10	6	6	6	7	6	6	6	6	7	6	6	6	5	6	6	3	3	3	3	3	5	5	5	5	4	4	5	5	5	5	5	1	1	1	1	1	4	4	4	4	4	5	1	53
1	16	10	7	7	7	7	6	7	7	5	7	6	7	6	3	7	5	4	3	4	4	4	5	5	5	5	5	5	5	5	4	5	5	1	1	1	1	1	5	5	3	3	5	3	1	66
1	16	10	6	4	7	7	7	7	7	4	7	4	5	6	4	5	7	4	4	4	4	4	4	5	4	4	4	3	4	4	4	4	4	1	1	1	1	1	6	6	6	6	6	6	3	42
1	16	10	7	6	7	7	6	6	7	7	6	7	5	6	3	3	3	2	1	3	2	3	5	4	4	3	4	5	5	4	5	5	5	1	1	4	1	2	2	3	1	4	2	4	1	56
1	17	10	6	7	7	7	6	7	7	7	7	7	6	6	3	3	5	4	3	3	4	2	4	3	4	4	4	4	5	5	5	5	5	1	1	1	1	1	3	4	2	2	2	2	1	40
1	16	10	7	6	6	6	7	7	4	7	7	7	6	6	4	3	3	4	3	4	2	4	5	4	5	2	2	4	5	5	5	5	5	2	1	2	2	1	2	1	1	1	1	1	1	61
1	16	10	6	6	6	6	6	6	5	5	6	5	6	6	5	5	6	4	3	3	3	3	4	5	5	5	4	4	5	4	5	5	5	2	1	2	2	1	3	3	4	6	5	6	2	34
1	16	10	6	4	5	7	5	4	5	3	6	3	4	5	3	3	3	3	3	2	3	4	5	2	3	2	3	2	4	3	4	4	5	1	1	2	1	1	3	3	3	3	2	3	1	50
1	16	10	7	7	7	7	7	7	5	6	7	7	6	6	5	6	6	4	3	4	4	3	5	4	5	4	4	4	5	5	5	5	5	1	1	1	1	1	5	5	3	5	5	4	3	33
1	15	10	6	5	4	6	5	6	7	6	7	7	5	5	2	6	3	4	3	4	3	4	5	5	5	4	4	5	5	4	4	4	4	1	1	1	1	1	6	6	5	3	5	4	3	42
2	11	6	5	2	3	2	1	2	6	1	7	2	6	3	1	5	2	3	2	3	4	4	5	5	5	3	4	4	2	2	4	4	4	2	1	1	2	2	2	3	2	5	5	3	1	49
2	11	6	6	6	6	7	6	7	7	7	7	6	6	6	3	3	5	4	4	3	3	4	5	5	5	2	2	5	5	4	4	4	5	1	1	3	1	1	5	5	3	3	4	4	3	32
2	11	6	4	6	6	6	6	6	7	3	7	4	7	4	5	5	4	4	3	4	4	3	4	3	4	3	4	4	5	4	3	3	5	1	1	2	1	1	4	5	4	4	3	4	1	27
2	11	6	5	5	6	7	5	3	2	4	4	6	3	5	1	1	1	3	2	3	1	999	5	5	5	5	4	5	5	5	5	5	5	1	1	1	1	1	6	4	3	6	6	5	3	59
2	12	6	3	3	3	5	3	3	6	5	6	6	5	5	3	3	3	3	3	3	2	4	4	4	4	4	3	4	4	4	4	4	4	2	1	2	2	3	4	4	3	5	5	5	2	27
2	11	6	4	6	1	1	4	6	7	4	4	3	4	2	7	6	1	3	4	3	3	3	4	4	5	3	2	4	5	3	3	4	4	5	1	1	1	1	3	5	5	5	5	5	3	44
2	12	6	6	7	7	999	6	4	6	3	6	4	5	4	5	6	3	4	4	4	4	3	5	4	5	4	4	5	5	5	5	5	5	1	1	4	1	1	6	5	2	6	5	4	1	33
2	11	6	6	5	4	6	7	5	6	7	5	5	6	7	3	6	7	4	3	4	3	4	5	4	5	5	5	5	5	4	4	5	5	1	1	2	1	1	6	6	5	6	5	5	3	59
2	11	6	3	6	3	7	7	3	5	6	6	5	5	5	2	5	3	3	2	1	3	3	5	4	4	4	4	5	5	5	5	5	5	2	2	4	4	2	3	3	2	5	5	3	1	48
2	12	6	7	6	5	7	7	7	7	6	7	6	6	7	5	6	7	4	4	4	4	3	5	5	5	4	5	5	5	5	5	5	5	4	1	1	1	1	6	6	6	6	6	6	3	63
1	12	6	7	7	7	7	7	6	6	4	7	7	6	4	3	5	3	4	4	4	4	4	5	5	5	4	5	5	5	4	1	5	5	1	1	1	1	1	4	4	3	3	2	2	1	64
1	12	6	5	6	5	6	6	6	7	2	4	5	5	4	1	3	3	4	3	3	2	3	5	5	5	5	5	5	5	5	4	5	4	1	1	1	1	1	6	4	5	4	5	3	1	70
1	11	6	6	5	7	5	7	5	7	6	7	7	7	3	1	4	6	4	4	4	3	4	5	5	5	3	5	5	5	5	5	5	5	1	1	1	1	1	6	6	6	6	6	6	1	32
1	11	6	5	6	6	7	6	5	7	6	6	6	7	5	2	5	6	3	3	3	3	4	4	4	3	3	3	4	4	4	4	4	4	5	1	2	1	1	2	4	2	4	4	3	1	41
1	13	6	7	7	7	7	2	7	7	4	7	4	7	4	2	2	2	4	4	1	4	1	5	5	1	5	5	5	5	5	5	5	5	3	1	1	5	5	6	6	6	6	6	6	1	29
1	11	6	3	4	2	4	2	4	6	2	2	2	1	2	2	2	2	3	2	3	4	3	4	3	4	3	4	4	5	3	4	5	5	1	1	2	2	1	4	2	4	6	3	4	1	33
1	11	6	6	3	7	5	7	4	7	7	2	999	5	2	1	1	1	4	3	2	2	4	5	5	5	5	4	5	5	5	5	4	5	4	1	1	1	4	6	6	6	6	6	6	3	53
1	12	6	6	7	4	7	7	7	7	5	7	7	7	4	4	5	5	4	3	3	4	3	5	5	4	5	5	5	5	5	4	5	5	5	1	3	1	4	6	6	6	5	5	4	2	30
1	11	6	4	6	6	4	4	5	7	4	7	4	2	4	1	1	1	4	3	4	4	3	5	5	5	4	3	3	5	4	3	3	5	1	1	1	1	1	6	5	6	6	6	6	1	41
1	12	6	7	7	7	7	7	6	7	3	7	5	7	5	3	5	4	4	4	4	3	4	5	5	5	5	5	5	5	5	5	5	5	4	1	1	1	1	6	5	5	6	6	4	1	26
2	12	7	6	6	6	6	6	6	6	6	6	6	6	6	6	6	5	3	4	4	3	3	5	5	5	4	4	4	3	3	3	4	3	1	1	3	1	3	6	5	3	5	5	6	3	33
2	14	7	6	6	7	6	7	6	7	6	7	6	6	6	3	5	6	3	4	4	4	3	5	5	5	4	4	4	5	5	4	4	5	1	1	2	1	1	5	6	2	6	5	4	1	32
2	13	7	5	3	5	3	5	6	7	6	7	6	5	5	6	4	3	3	2	2	2	3	4	3	4	4	4	4	5	2	2	4	4	2	1	4	4	2	4	2	3	5	3	4	1	32
2	13	7	6	4	4	6	4	4	7	6	6	5	3	5	3	4	3	3	2	2	999	3	5	5	5	3	4	4	4	3	3	3	3	1	1	3	1	1	4	3	3	2	2	2	1	42
2	13	7	3	4	4	6	7	6	7	6	6	7	2	3	1	1	1	4	2	4	2	1	4	4	2	1	5	5	5	4	4	4	5	1	1	1	1	1	4	4	3	6	4	5	1	18
2	12	7	4	4	4	4	4	5	7	5	5	6	4	4	3	3	4	3	2	3	2	3	3	4	3	3	3	4	3	3	4	4	4	2	1	3	3	1	4	6	4	4	6	4	3	33
2	13	7	7	7	7	7	6	7	7	5	7	5	6	6	5	5	4	4	4	4	2	3	5	5	3	5	5	4	5	3	4	5	5	1	1	1	1	1	6	6	6	6	6	6	2	34
1	13	7	2	5	2	3	6	4	4	5	6	3	3	3	1	2	1	4	3	4	4	4	5	4	5	4	3	4	3	3	2	2	4	3	1	1	1	4	4	4	2	3	4	2	1	56
1	13	7	1	1	1	1	5	4	2	2	7	4	2	2	3	2	2	2	3	2	4	2	3	3	3	1	3	3	4	1	4	4	4	2	2	3	1	1	4	4	4	6	6	4	3	33
1	12	7	2	4	2	4	6	4	2	2	6	2	5	3	1	1	1	4	3	3	4	4	5	5	5	4	4	4	5	3	4	4	4	1	1	1	1	2	6	6	5	4	4	6	1	41
1	12	7	5	5	7	5	3	3	7	3	7	3	6	7	2	3	3	3	2	4	2	3	5	2	5	2	2	4	5	4	3	5	5	1	1	2	1	1	3	4	3	1	1	4	3	53
1	13	7	4	3	4	3	6	5	7	4	6	5	6	6	3	3	4	2	2	2	2	3	2	3	2	2	2	2	3	2	2	3	3	3	999	3	4	3	3	3	3	3	3	3	1	53
1	13	7	5	6	6	7	6	5	7	6	7	7	4	5	3	5	5	3	3	4	4	4	4	4	5	4	4	4	5	4	4	4	5	1	1	1	1	1	5	5	6	6	5	4	3	42
1	13	7	5	3	6	4	3	6	6	1	6	1	7	3	4	2	2	4	4	4	4	4	4	5	4	5	5	5	5	5	5	4	5	1	1	1	3	1	5	3	6	3	1	4	1	38
1	12	7	6	6	6	6	6	6	6	4	7	4	6	6	5	4	6	3	3	3	3	4	5	5	4	5	4	4	3	3	2	3	3	4	1	1	1	1	5	5	2	2	3	3	1	33
1	12	7	3	5	3	4	6	5	6	4	5	3	4	4	2	2	1	4	4	4	4	4	4	4	4	4	5	5	4	3	4	4	5	3	2	1	1	3	6	5	4	5	5	5	1	36
2	15	8	4	6	4	6	6	4	6	4	7	4	5	6	3	5	3	4	3	4	4	3	4	3	3	3	4	4	4	4	4	4	4	1	1	1	1	1	3	3	3	2	3	3	2	44
2	13	8	4	6	5	5	7	4	6	4	6	5	5	4	4	4	4	3	3	3	3	3	3	3	2	3	3	4	3	3	2	3	3	2	2	4	2	2	1	2	1	1	2	1	1	41
2	16	8	5	7	5	6	5	4	7	5	6	6	4	4	4	5	3	4	3	3	3	3	5	5	5	4	4	4	4	4	4	3	4	2	1	1	2	1	4	5	5	6	5	4	2	27
2	13	8	6	4	6	7	7	6	7	7	7	7	4	6	7	6	5	4	3	3	3	4	5	5	5	3	2	5	5	5	4	5	5	1	1	2	2	2	6	5	4	4	6	4	1	56
2	14	8	6	7	7	7	7	4	7	7	7	7	6	4	7	7	7	4	4	4	4	4	5	5	5	5	5	5	3	5	5	5	5	4	1	1	1	1	6	6	6	5	6	6	3	70
1	15	8	6	6	6	5	6	3	7	4	7	6	7	2	1	1	1	3	2	4	4	3	5	5	3	4	5	4	3	4	3	5	5	2	1	2	2	1	6	6	4	3	4	3	1	36
1	14	8	4	5	5	5	3	4	6	7	4	7	6	5	4	6	4	4	3	4	3	4	4	5	4	5	5	5	4	3	4	4	4	1	1	1	1	1	4	4	2	4	3	3	1	57
1	14	8	5	7	6	6	6	6	7	7	7	6	6	6	4	4	3	4	3	4	3	3	5	5	4	5	5	4	4	3	3	4	4	2	1	1	2	1	6	4	4	5	5	5	1	70
1	13	8	6	6	4	6	4	6	7	4	6	5	4	5	3	4	2	3	3	3	3	3	4	3	4	4	3	4	4	4	4	4	5	2	1	3	3	2	4	4	3	3	3	4	1	33
1	14	8	6	6	6	7	6	6	7	5	6	7	4	999	3	5	5	4	2	4	3	3	5	4	5	4	5	5	5	4	4	5	5	1	1	3	2	1	4	4	3	3	3	3	1	26
1	15	8	6	6	5	7	5	6	7	7	7	7	6	6	5	6	4	4	3	4	3	4	5	4	5	4	5	4	5	5	4	4	5	4	1	1	1	1	5	5	4	5	5	4	1	56
1	13	8	6	7	6	7	7	7	7	7	7	7	6	6	4	6	7	4	3	4	4	4	5	5	5	5	5	5	5	4	5	5	5	1	1	1	1	1	6	6	5	6	5	6	1	26
1	14	8	4	3	4	6	2	3	6	2	6	1	5	5	1	3	1	4	4	3	3	4	4	5	5	5	5	4	3	4	4	4	3	1	1	1	1	1	6	5	6	6	6	6	1	49
1	15	8	3	7	5	5	6	6	7	7	7	7	7	6	4	4	6	4	3	3	3	2	4	3	4	3	5	5	3	4	4	5	5	1	1	2	1	1	3	5	3	1	1	2	3	68
1	14	8	3	6	1	5	4	5	7	2	7	6	3	4	2	3	2	3	3	3	3	2	3	2	2	1	1	1	2	3	2	3	3	1	1	3	1	1	3	3	1	1	1	2	2	69
1	14	8	4	5	5	6	6	6	6	5	7	6	7	6	6	5	4	4	3	3	4	3	4	3	5	4	4	5	5	4	4	4	5	2	1	1	3	1	5	5	4	6	4	4	2	70
2	18	9	6	5	4	5	4	6	7	4	6	5	4	4	5	4	6	3	3	2	3	2	3	3	3	4	3	2	3	3	3	2	2	3	1	2	4	3	6	5	5	6	4	4	2	33
2	15	9	6	7	4	5	4	6	6	7	5	4	5	4	2	4	4	4	4	4	3	3	5	5	5	5	5	5	5	4	5	5	5	2	1	1	2	2	6	5	6	6	6	5	2	29
2	15	9	4	3	2	6	5	4	6	4	7	7	5	3	6	7	6	3	2	3	3	3	1	2	2	1	2	4	3	3	3	3	3	2	1	1	3	1	1	2	1	3	2	2	1	29
2	16	9	3	6	1	6	4	2	7	2	6	1	5	2	1	3	1	2	1	2	1	3	4	5	4	4	2	4	3	2	2	2	3	3	3	2	3	3	5	6	2	6	6	5	1	36
2	15	9	7	6	6	6	7	6	7	7	6	7	6	6	6	6	4	4	4	4	3	4	5	5	5	5	5	5	5	5	5	5	5	2	1	1	1	1	5	6	4	6	5	5	1	41
2	14	9	6	7	7	7	7	7	7	7	7	6	6	6	4	5	4	4	4	4	4	4	5	5	5	5	5	5	5	5	5	5	5	1	1	1	1	1	6	6	5	6	6	4	1	62
2	15	9	3	5	5	5	4	4	6	6	5	6	4	4	4	4	4	3	3	3	3	3	4	3	3	2	3	3	4	2	3	3	4	1	1	1	1	1	3	2	2	3	2	3	1	29
2	16	9	6	6	5	6	6	6	6	5	6	6	5	6	999	6	5	3	3	3	3	3	5	4	4	3	4	4	5	4	5	5	4	1	1	1	1	1	4	4	2	2	2	2	3	45
2	15	9	6	999	4	4	4	6	4	5	6	6	6	6	3	5	4	3	3	2	3	4	3	3	3	3	3	3	5	3	4	3	3	2	1	1	1	1	4	4	2	2	4	2	1	53
2	14	9	4	6	999	4	7	6	7	7	7	7	5	6	4	5	4	3	1	3	3	3	4	999	2	2	3	2	4	3	3	3	5	2	1	1	1	1	3	3	2	3	4	2	1	42
1	17	9	7	6	4	7	7	6	7	6	7	4	3	4	4	2	1	4	3	3	2	3	5	5	5	5	5	5	5	4	2	5	5	3	1	1	1	2	6	5	6	6	4	6	2	37
1	16	9	6	6	6	5	7	7	7	7	7	6	7	5	3	5	5	3	2	2	3	2	5	4	5	5	5	5	5	4	5	4	4	2	4	5	4	4	4	4	2	3	4	4	2	999
1	18	9	7	7	7	7	7	7	6	7	7	5	7	5	5	6	6	4	4	3	4	4	5	5	5	5	5	5	5	5	4	5	5	1	1	1	1	1	6	6	6	6	4	6	1	43
1	999	9	6	7	5	7	7	7	7	7	7	6	7	7	6	7	7	4	4	3	3	2	5	5	3	5	5	5	5	5	4	5	5	4	1	1	1	1	5	6	5	5	5	5	3	33
1	15	9	4	5	4	6	5	5	7	6	7	6	4	4	3	4	6	3	2	3	3	999	3	3	999	2	2	2	2	3	3	3	3	3	2	2	2	2	3	3	3	4	3	5	1	42
1	14	9	3	6	5	6	6	5	6	5	6	6	5	6	3	3	5	4	4	4	4	4	4	4	4	4	4	4	4	4	4	4	4	2	1	1	2	2	6	6	5	5	5	5	1	60
1	16	9	5	6	6	7	5	5	7	4	6	5	6	4	2	1	6	3	2	2	3	3	4	3	3	2	2	2	3	2	3	3	4	1	1	1	1	1	1	1	2	2	3	2	1	66
1	15	9	7	7	7	7	7	6	7	7	7	7	6	6	5	6	7	4	4	4	4	4	5	5	5	5	5	5	5	5	5	5	5	1	1	1	1	1	6	6	6	6	6	6	1	53
1	15	9	7	6	4	6	7	6	7	7	7	7	4	7	2	6	6	4	4	3	4	4	5	5	5	5	5	5	5	5	5	5	5	1	1	1	1	1	6	6	6	6	6	6	1	41
1	17	9	7	6	6	7	6	6	7	7	7	5	6	6	6	6	6	4	3	2	3	2	2	4	2	1	2	2	3	2	1	2	3	2	1	1	2	1	2	3	2	3	2	2	2	64
